# Supplementary material for: Small Bugs, Big Data: Metagenomics for Arthropod Biodiversity Monitoring
Source: Ecol Evol. 2025 Sep 16;15(9):e72163. doi: 10.1002/ece3.72163 (PMC12440566; doi:10.1002/ece3.72163)
Supplement: Supplementary file 1 — Data S1: ece372163‐sup‐0001‐DataS1.xlsx. [file ECE3-15-e72163-s001.xlsx]

## Sheet: Table_Index
Table number	Description	Rows	Columns
Table S1	Sample list. Includes sampling locations and dates, habitats, and ENA accession IDs for metabarcoding (homogenates and lysates) and shotgun sequencing (homogenates and lysates)	41	13
Table S2	Spike-in control species used. Includes scientific and common names, number of specimens per sample, and origin.	7	6
Table S3	Arthropod reference assemblies used to build arthropod Kraken2 database. Includes assembly accession, scientific and common names, WGS project accession, and assembly stats, level and submission date.	2594	7
Table_S4	Plant reference assemblies used to build plant Kraken2 database. Includes assembly accession, species name, taxID, and origin (NCBI, PhyloNorway).	17514	4
Table_S5	Bombus reference assemblies used to build the concatenated reference for mapping. Includes GenBank assembly accessions and GenBank release IDs.	34	2
Table_S6	Formica reference assemblies used to build the concatenated reference for mapping. Includes GenBank assembly accessions and GenBank release IDs.	5	2
Table_S7	Publicly available whole-genome samples used for building sets (1-9) of pooled individuals for comparisons of mitochondrial allele frequencies. Includes sample names, species (and subspecies), sampling localities and regions, ENA accessions, and which sets each genome was added to.	10	7
Table_S8	Genomes used for population genomics analyses. Includes three lists of genomes used for B. pascuorum, B. terrestris, and F. aquilonia x F. polyctena PCAs - including both samples from this study (sample names) and publicly available genomes (ENA accessions).	1749	3
Table_S9	Number of reads obtained for each sample, as well as number and percentages of reads classified to each database (GTDB, Arthropod, and Plant), and number and percentage of unclassified reads. Number and percentage of nique minimisers at the species and genus level for the arthropod database are also included.	42	15
Table_S10	Raw metabarcoding sequencing results, i.e. number of reads for both homogenate and lysate samples for each ASV. Includes ASVs, BOLD BINs, clusters, taxonomy (Kingdom, Phylum, Class, Order, Family, Genus, Species), and samples.	11259	13
Table_S11	Detection/non-detection metabarcoding results for each sample (homogenates) at genus level - restricted to genera shared between both methods.	172	41
Table_S12	Most abundant ASVs detected across all 281 IBA blanks. Includes ASVs, taxonomy (Kingdom, Phylum, Class, Order, Family, Genus, Species), BOLD BINs, and number and percentages of blanks in which the ASV was detected.	14	11
Table_S13	Number of unique minimisers classified to common laboratory microbial contaminant genera in each sample, based on Kraken2 results of classification against the GTDB database.	41	82
Table_S14	Arthropod genera included in the metabarcoding and metagenomics databases and whether they were present only in one, only in the other, or in both.	48150	2

## Sheet: Table_S1
Sample_ID	IBA_ID	Trap_ID	Habitat	Trap_lat	Trap_long	Collecting_date	ENA_accession_shotgun_sequencing	ENA_sample_accession_metabarcoding	ENA_run_accession_metabarcoding_lysate	ENA_experiment_accession_metabarcoding_lysate	ENA_run_accession_metabarcoding_homogenate	ENA_experiment_accession_metabarcoding_homogenate
North_1	SASQEH	TE8FGF	Alpine	68.3566	18.5459	7/27/2019	SAMEA117070712	ERS16366499	ERX11426783	ERR12043585	ERX12280592	ERR12908219
North_2	SCECHR	TRICKN	Wetland	67.8705	20.2759	6/30/2019	SAMEA117070713	ERS16367984	ERX11429449	ERR12046260	ERX12279886	ERR12907513
North_3	SGZUHD	TUQ4KK	Wetland	67.5891	20.1885	8/24/2019	SAMEA117070714	ERS16369201	ERX11431165	ERR12047987	ERX12280549	ERR12908176
North_4	SZCD49	TFUBVV	Alpine	67.46	18.4265	7/27/2019	SAMEA117070715	ERS16366713	ERX11427703	ERR12044514	ERX12280498	ERR12908125
North_5	SHLY4A	T5CELX	Forest?	67.0675	21.2927	7/28/2019	SAMEA117070716	ERS16366441	ERX11426725	ERR12043527	ERX12280446	ERR12908073
North_6	SUNVYF	TK5FQJ	Forest	65.8083	21.5461	7/28/2019	SAMEA117070717	ERS16368256	ERX11429721	ERR12046532	ERX12280229	ERR12907856
Central_7	SK91LD	TI93DT	Forest	64.1224	15.5568	8/25/2019	SAMEA117070718	ERS16366720	ERX11427710	ERR12044521	ERX12279970	ERR12907597
Central_8	S6TGBG	TSFXCZ	Forest	61.8734	16.5106	6/29/2019	SAMEA117070719	ERS16367785	ERX11429250	ERR12046061	ERX12280287	ERR12907914
Central_9	SSJSP9	T1QLZR	Forest	61.4214	14.1732	7/27/2019	SAMEA117070720	ERS16366705	ERX11427695	ERR12044506	ERX12280500	ERR12908127
South_10	SWKRGL	TQNH2B	Urban	59.6143	17.8057	9/21/2019	SAMEA117070721	ERS16369191	ERX11431155	ERR12047977	ERX12280566	ERR12908193
South_11	SFKMCD	T9DY9N	Cropland	59.187	15.5792	6/29/2019	SAMEA117070722	ERS16366341	ERX11426625	ERR12043427	ERX12280458	ERR12908085
South_12	SZNYJX	TUDGN3	Forest	59.1872	15.5882	2019-04-05	SAMEA117070723	ERS16366826	ERX11427816	ERR12044627	ERX12280360	ERR12907987
South_13	SBWPUY	TGXFSR	Forest	58.2865	15.5854	4/20/2019	SAMEA117070724	ERS16369639	ERX11431603	ERR12048425	ERX12278715	ERR12906342
South_14	SIUQ3G	TGXFSR	Forest	58.2865	15.5854	2019-11-05	SAMEA117070725	ERS16369637	ERX11431601	ERR12048423	ERX12278713	ERR12906340
South_15	SQVR9H	TGXFSR	Forest	58.2865	15.5854	4/13/2019	SAMEA117070726	ERS16369636	ERX11431600	ERR12048422	ERX12278712	ERR12906339
South_16	SUXEKB	TGXFSR	Forest	58.2865	15.5854	4/27/2019	SAMEA117070727	ERS16369635	ERX11431599	ERR12048421	ERX12278711	ERR12906338
South_17	SG3CB2	TGXFSR	Forest	58.2865	15.5854	2019-04-05	SAMEA117070728	ERS16369638	ERX11431602	ERR12048424	ERX12278714	ERR12906341
South_18	SQ1CGZ	TNLTYQ	Cropland	57.8085	13.0767	2019-01-06	SAMEA117070729	ERS16366771	ERX11427761	ERR12044572	ERX12280169	ERR12907796
South_19	SQYDDG	TJZEUI	Forest	57.5851	18.5166	6/29/2019	SAMEA117070730	ERS16366413	ERX11426697	ERR12043499	ERX12280445	ERR12908072
South_20	SDD4G5	TFGCME	Cropland	57.5863	18.5256	6/29/2019	SAMEA117070731	ERS16366334	ERX11426618	ERR12043420	ERX12280137	ERR12907764
South_21	SACBBR	T7WIMF	Wetland	57.3824	14.7597	2019-11-05	SAMEA117070732	ERS16369641	ERX11431605	ERR12048427	ERX12278717	ERR12906344
South_22	S8APX1	T7WIMF	Wetland	57.3824	14.7597	4/20/2019	SAMEA117070733	ERS16369627	ERX11431591	ERR12048413	ERX12278624	ERR12906251
South_23	SIRUBH	T7WIMF	Wetland	57.3824	14.7597	2019-04-05	SAMEA117070734	ERS16369633	ERX11431597	ERR12048419	ERX12278709	ERR12906336
South_24	SQQBCH	T7WIMF	Wetland	57.3824	14.7597	2019-06-04	SAMEA117070735	ERS16369377	ERX11431341	ERR12048163	ERX12279993	ERR12907620
South_25	SC1YIM	T7WIMF	Wetland	57.3824	14.7597	4/13/2019	SAMEA117070736	ERS16369640	ERX11431604	ERR12048426	ERX12278716	ERR12906343
South_26	SLWUQ2	T7WIMF	Wetland	57.3824	14.7597	4/27/2019	SAMEA117070737	ERS16369628	ERX11431592	ERR12048414	ERX12278704	ERR12906331
South_27	SKVHMG	THGUAX	Urban	57.1675	16.0202	2019-01-06	SAMEA117070738	ERS16366240	ERX11426524	ERR12043326	ERX12280357	ERR12907984
South_28	SCFYMN	T8IKAG	Wetland	56.9241	13.9521	8/24/2019	SAMEA117070739	ERS16366222	ERX11426506	ERR12043308	ERX12280073	ERR12907700
South_29	STHFJP	TDGFXV	Grassland	56.9364	15.1949	4/13/2019	SAMEA117070740	ERS16369631	ERX11431595	ERR12048417	ERX12278707	ERR12906334
South_30	SKYQAL	TDGFXV	Grassland	56.9364	15.1949	2019-11-05	SAMEA117070741	ERS16369632	ERX11431596	ERR12048418	ERX12278708	ERR12906335
South_31	S5MEZA	TDGFXV	Grassland	56.9364	15.1949	4/20/2019	SAMEA117070742	ERS16369629	ERX11431593	ERR12048415	ERX12278705	ERR12906332
South_32	SUTTXP	TDGFXV	Grassland	56.9364	15.1949	2019-01-06	SAMEA117070743	ERS16369401	ERX11431365	ERR12048187	ERX12280568	ERR12908195
South_33	SY34ZS	TDGFXV	Grassland	56.9364	15.1949	4/27/2019	SAMEA117070744	ERS16369630	ERX11431594	ERR12048416	ERX12278706	ERR12906333
South_34	SCNXZK	TDGFXV	Grassland	56.9364	15.1949	2019-04-05	SAMEA117070745	ERS16369634	ERX11431598	ERR12048420	ERX12278710	ERR12906337
South_35	SM6D3B	TIAIK1	Cropland	56.9376	16.8242	2019-02-06	SAMEA117070746	ERS16366354	ERX11426638	ERR12043440	ERX12280091	ERR12907718
South_36	SUXVVU	TEVVLD	Cropland	56.0311	14.3975	2019-02-06	SAMEA117070747	ERS16369211	ERX11431175	ERR12047997	ERX12280605	ERR12908232
South_37	SSY7BM	TKCEJN	Forest	56.0369	14.4032	6/30/2019	SAMEA117070748	ERS16369222	ERX11431186	ERR12048008	ERX12280124	ERR12907751
South_38	SNYBEM	TF3STP	Forest	56.0294	14.4035	8/25/2019	SAMEA117070749	ERS16369238	ERX11431202	ERR12048024	ERX12280614	ERR12908241
South_39	ST2SCC	TFFDRE	Forest	55.5667	13.2215	7/27/2019	SAMEA117070750	ERS16366508	ERX11426792	ERR12043594	ERX12280142	ERR12907769
South_40	SKA8NJ	TWJED2	Grassland	55.5612	13.2233	7/27/2019	SAMEA117070751	ERS16366484	ERX11426768	ERR12043570	ERX12280491	ERR12908118

## Sheet: Table_S2
Species	Common name	Number of specimens per sample	Origin	Location	Notes
Drosophila serrata	Fruit fly	1	Bred by collaborator of IBA, Brandon S. Cooper	Research Laboratory, University of Montana, USA	Also found as D. seguyi
Drosophila jambulina	Fruit fly	1	Bred by collaborator of IBA, Brandon S. Cooper	Research Laboratory, University of Montana, USA
Drosophila bicornuta	Fruit fly	3	Bred by collaborator of IBA, Brandon S. Cooper	Research Laboratory, University of Montana, USA
Shelfordella lateralis	Turkestan cockroach	2	Commercial culture	e-robaczek.pl, Poland	Also found as Periplaneta lateralis
Gryllodes sigilatus	Tropical house cricket	2	Commercial culture	cricketsfarm.pl, Poland	Also found as G. supplicans
Gryllus bimaculatus	Field cricket	1	Commercial culture	e-robaczek.pl, Poland

## Sheet: Table_S3
Assembly Accession	Assembly Name	Organism Name	Organism Infraspecific Names Breed	Organism Infraspecific Names Strain	Organism Infraspecific Names Cultivar	Organism Infraspecific Names Ecotype	Organism Infraspecific Names Isolate	Organism Infraspecific Names Sex	Annotation Name	Assembly Stats Total Sequence Length	Assembly Level	Assembly Submission Date	WGS project accession
GCA_018237985.1	SRR10158560	Abisara bifasciata								332741916	Contig	2021-05-03	DWAB01
GCA_905340225.1	ilAbrTrip1.1	Abrostola tripartita								381042155	Chromosome	2021-03-25	CAJPHX01
GCA_946251915.1	ilAbrTril1.1	Abrostola triplasia								362707411	Chromosome	2022-09-12	CAMIUI01
GCA_013368085.1	Ate	Abscondita terminalis					Ate-2015		Annotation submitted by Northwestern Polytechnical University	499652588	Scaffold	2020-06-23	JABVZW01
GCA_933228535.1	Acanthoscelides obtectus PacBio Genome assembly	Acanthoscelides obtectus							Annotation submitted by Evolutionary Biology Centre	2206664384	Contig	2023-01-30	CAKOFQ01
GCA_000661875.1	Agen_v1	Acanthoscurria geniculata						female		7178402394	Scaffold	2014-04-29	AZMS01
GCA_930367205.1	ihAcaHaem1.1	Acanthosoma haemorrhoidale								865603386	Chromosome	2022-02-13	CAKNEZ01
GCA_023170135.1	Acarapis_woodi_v1.0	Acarapis woodi								78883898	Scaffold	2022-04-06	BLXL01
GCA_900241095.1	Aton1.0	Acartia tonsa								989163677	Scaffold	2018-01-03	OETC01
GCA_943193645.1	ilAceEphe1.1	Acentria ephemerella								340777416	Chromosome	2022-06-10	CALPDK01
GCA_014858955.1	NU_Adom_1.1	Acheta domesticus					YG1991	female		929173017	Contig	2020-10-07	JAAVVF01
GCA_000988765.1	ASM98876v1	Achipteria coleoptrata					Acpool1_GW1			88443889	Scaffold	2015-05-06	LBFM01
GCA_947623365.1	ilAchFlav2.1	Achlya flavicornis								444558171	Chromosome	2022-12-19	CANQKR01
GCA_948252455.1	ilAclCris2.1	Acleris cristana								562556046	Chromosome	2023-01-18	CAOCPX01
GCA_927399475.2	ilAclEmar1.2	Acleris emargana								691431929	Chromosome	2022-10-25	CAKMJL02
GCA_946894065.1	ilAclLite1.1	Acleris literana								674873004	Chromosome	2022-09-22	CAMPPL01
GCA_923062465.1	ilAclSpar1.1	Acleris sparsana								589529688	Chromosome	2021-12-19	CAKLPT01
GCA_943193695.1	ilAcrSuav1.1	Acrobasis suavella								647267125	Chromosome	2022-06-10	CALPDP01
GCA_947359355.1	idAcrOrbc1.1	Acrocera orbiculus								221013885	Chromosome	2022-12-03	CANAHR01
GCA_027744115.1	NJAU_Asp_1.0	Acrocyrtus sp. NNG-2020					SJ2			113235530	Scaffold	2023-01-11	JAHZND01
GCA_017607545.1	ASM1760754v1	Acromyrmex charruanus					BGI-DK2014a		Annotation submitted by BGI	296539234	Scaffold	2021-03-29	JAANIC01
GCA_000204515.1	Aech_3.9	Acromyrmex echinatior						male	Annotation submitted by Beijing Genomics Institute, Shenzhen	295944863	Scaffold	2011-05-03	AEVX01
GCF_000204515.1	Aech_3.9	Acromyrmex echinatior						male	NCBI Annotation Release 100	295944863	Scaffold	2011-05-03	AEVX01
GCA_017607565.1	ASM1760756v1	Acromyrmex heyeri					BGI-DK2014b		Annotation submitted by BGI	295598610	Scaffold	2021-03-29	JAANIB01
GCA_017607455.1	ASM1760745v1	Acromyrmex insinuator					BGI-DK2013a		Annotation submitted by BGI	294656391	Scaffold	2021-03-29	JAANHZ01
GCA_910591435.1	ilAcrAcer1.1	Acronicta aceris								466369003	Chromosome	2021-07-06
GCA_947256265.1	ilAcrLepo1.1	Acronicta leporina								465575723	Chromosome	2022-11-05	CAMYGR01
GCA_946251955.1	ilAcrPsix1.1	Acronicta psi								404684940	Chromosome	2022-09-12	CAMIUN01
GCA_010014465.2	ASM1001446v2	Actias luna					RG_08725			575625560	Scaffold	2022-09-20	WUCQ02
GCA_015350385.1	ASM1535038v1	Aculops lycopersici				Berkel-1		pooled male and female		32530641	Scaffold	2020-11-10	WNKI01
GCA_005508785.2	pea_aphid_22Mar2018_4r6ur_v2	Acyrthosiphon pisum					AL4f			533632392	Chromosome	2019-05-20	SDIB01
GCF_005508785.2	pea_aphid_22Mar2018_4r6ur_v2	Acyrthosiphon pisum					AL4f		NCBI eukaryotic genome annotation pipeline	533632392	Chromosome	2019-05-20	SDIB01
GCA_910592335.1	icAdaBipu1.1	Adalia bipunctata								475267023	Chromosome	2021-07-07	CAJUZD01
GCA_009867175.2	ASM986717v2	Adela reaumurella					5BV95E6XVI			640260634	Scaffold	2023-01-03	WYDE02
GCA_023614345.1	UGA_ACOO_1.1	Adelges cooleyi					19-005CV			270197466	Scaffold	2022-05-31	JALSES01
GCF_023614345.1	UGA_ACOO_1.1	Adelges cooleyi					19-005CV		NCBI Annotation Release 100	270197466	Scaffold	2022-05-31	JALSES01
GCA_018812205.1	ASM1881220v1	Adelognathus sp. PSUC_FEM 10030001					PSUC_FEM 10030001	female		267372574	Scaffold	2021-06-09	JABFVB01
GCA_005406045.1	Ah_1.0	Adoxophyes honmai		Kanaya1960						469620330	Scaffold	2019-04-08	BHDV01
GCA_009867245.2	ASM986724v2	Adranes taylori					VQZ8XHXIT6			887794503	Scaffold	2023-01-03	WYDF02
GCA_002204515.1	AaegL5.0	Aedes aegypti		LVP_AGWG				male		1278715314	Chromosome	2017-06-22	NIGP01
GCF_002204515.2	AaegL5.0	Aedes aegypti		LVP_AGWG				male	NCBI Annotation Release 101	1278715314	Chromosome	2017-06-22	NIGP01
GCA_006496715.1	Aalbo_primary.1	Aedes albopictus					FPA	male		2538371206	Scaffold	2019-06-28	SWKY01
GCF_006496715.1	Aalbo_primary.1	Aedes albopictus					FPA	male	NCBI Annotation Release 102	2538371206	Scaffold	2019-06-28	SWKY01
GCA_024533555.1	Akor_1.0	Aedes koreicus					PTE-VIR-001	female		879671010	Contig	2022-08-04	JAHHFK01
GCA_911387785.2	ihAelAcum1.2	Aelia acuminata								1169983176	Chromosome	2022-02-09	CAJVQU02
GCA_010014765.2	ASM1001476v2	Aenictocupidus jacobsonorum					3IH3JLJVSH			176361189	Scaffold	2023-01-03	JAAAKC02
GCA_018248935.1	SRR7174424	Aeromachus stigmata shanda						male		212577908	Contig	2021-05-03	DWJO01
GCA_018251295.1	SRR7174432	Aethilla lavochrea								284819469	Contig	2021-05-03	DWOU01
GCA_024364675.1	icAetTumi1.1	Aethina tumida					Nest 87	male		259967705	Chromosome	2022-07-22	JALKMD01
GCF_024364675.1	icAetTumi1.1	Aethina tumida					Nest 87	male	NCBI Annotation Release 101	259967705	Chromosome	2022-07-22	JALKMD01
GCA_022606515.1	ASM2260651v1	Agapetus fuscipes					GL3			552628450	Scaffold	2022-03-17	JAGTXP01
GCA_028453745.1	AVIR_v2.2.0	Agapostemon virescens					BER7-C5_HT	female		469956152	Chromosome	2023-02-07	JAQQRL01
GCA_018245935.1	SRR9330668	Agara belti belti						male		285635496	Contig	2021-05-03	DWEM01
GCA_018245675.1	SRR9330717	Agara michaeli						female		284224238	Contig	2021-05-03	DWDX01
GCA_018251895.1	SRR7174357	Agathymus mariae mariae						female		410467974	Contig	2021-05-03	DWPT01
GCA_927399405.1	ilAgoAren1.1	Agonopterix arenella								545810559	Chromosome	2022-02-03	CAKMJH01
GCA_922987775.1	ilAgoSubp1.1	Agonopterix subpropinquella								667889224	Chromosome	2021-12-19	CAKLPO01
GCA_947534325.1	icAgoFuli1.1	Agonum fuliginosum								695891592	Chromosome	2022-12-07	CANNYK01
GCA_022606485.1	ASM2260648v1	Agraylea sexmaculata					AS19			196055257	Scaffold	2022-03-17	JAGTTH01
GCA_947389935.1	icAgrCyan1.1	Agrilus cyanescens								292338215	Chromosome	2022-12-04
GCA_000699045.2	Apla_2.0	Agrilus planipennis					EAB-ADULT	female		353056831	Scaffold	2018-01-03	JENH02
GCF_000699045.2	Apla_2.0	Agrilus planipennis					EAB-ADULT	female	NCBI Annotation Release 101	353056831	Scaffold	2018-01-03	JENH02
GCA_914767915.1	ilAgrAura1.1	Agriopis aurantiaria								485369969	Chromosome	2021-09-16
GCA_932305915.1	ilAgrMarg1.1	Agriopis marginaria								500879769	Chromosome	2022-03-11	CAKOAS01
GCA_940337035.1	PGI_AGRIOTES_LIN_V1	Agriotes lineatus								3159863714	Chromosome	2022-06-24	CALNHX01
GCA_943789525.1	ilAgrGeni1.1	Agriphila geniculea								781638172	Chromosome	2022-06-24	CALSUK01
GCA_928269145.1	ilAgrTris1.1	Agriphila tristella								801760480	Chromosome	2022-02-01	CAKMRQ01
GCA_914767755.1	ilAgrCirc1.1	Agrochola circellaris								572147337	Chromosome	2021-09-16	CAJZBG01
GCA_947364205.1	ilAgrLota1.1	Agrochola lota								636702707	Chromosome	2022-12-04	CANAUK01
GCA_916701695.1	ilAgrMaci1.1	Agrochola macilenta								683208122	Chromosome	2021-11-13	CAKAOO01
GCA_028554685.1	CAAS-Ai	Agrotis ipsilon					CAAS-Ai-14	male		515324295	Chromosome	2023-02-09	JAPNUC01
GCA_943136025.2	ilAgrPuta1.2	Agrotis puta								522118748	Chromosome	2022-09-22	CALPBN02
GCA_016648135.1	BYU_agryp_1.0	Agrypnia vestita					Avestita_ramseycounty			1353059149	Scaffold	2021-01-15	JADDOH01
GCA_929113105.1	icAgrMuri1.1	Agrypnus murinus								1578505632	Chromosome	2022-02-09	CAKMYN01
GCA_018248955.1	SRR7174412	Aguna camagura						male		49510199	Contig	2021-05-03	DWJY01
GCA_022318285.1	SRR7174415	Aguna claxon						male		220902713	Contig	2022-02-17	DWRG01
GCA_018249175.1	SRR7174413	Aguna metophis						female		305106165	Contig	2021-05-03	DWJX01
GCA_018230925.1	SRR12057672	Agyllia agylla								129994796	Contig	2021-05-03	DWCJ01
GCA_018231025.1	SRR12057673	Agyllia kituina								188600971	Contig	2021-05-03	DWCI01
GCA_019593645.1	ASM1959364v1	Akabosia matsudoensis					AH population			184623299	Scaffold	2021-08-13	VICI01
GCA_009852465.2	ASM985246v2	Alaus oculatus					RI92KLCK1P			7311681	Scaffold	2022-09-27	WUUV02
GCA_018902275.1	ASM1890227v1	Aleiodes sp. PSUC_FEM 10030003					PSUC_FEM 10030003	female		188372167	Scaffold	2021-06-16	JABSMS01
GCA_003054995.1	ASM305499v1	Aleochara bilineata					Rennes			85899700	Scaffold	2018-04-17	NBZA01
GCA_018249475.1	SRR7174364	Alera haworthiana						male		4147317	Contig	2021-05-03	DWKX01
GCA_947179485.1	qeAllFusc8.1	Allacma fusca								392772038	Chromosome	2022-10-28	CAMXBY01
GCA_018248115.1	SRR8954514	Allancastria cerisyi ferdinandi					2081			149926831	Contig	2021-05-03	DWHZ01
GCA_932294325.1	ilAllOxya1.1	Allophyes oxyacanthae								458464223	Chromosome	2022-03-10
GCA_946863875.1	iyAllPice1.1	Alloplasta piceator								549780226	Chromosome	2022-09-15	CAMPGC01
GCA_027743745.1	NJAU_Aban_1.0	Alloscopus bannaensis					17BN3A_2			112496283	Scaffold	2023-01-11	JAHZMW01
GCA_946251855.1	ilAlsAesc1.1	Alsophila aescularia								901596142	Chromosome	2022-09-12	CAMIUD01
GCA_018250175.1	SRR7174557	Alychna victa								315406278	Contig	2021-05-03	DWNI01
GCA_023969395.1	ASM2396939v1	Amblyomma maculatum					SK-2019	male		2452025271	Scaffold	2022-06-28	JAJIZL01
GCA_933228735.2	iyAmbArma2.2	Amblyteles armatorius								227071211	Chromosome	2023-02-24	CAKOFT02
GCA_025882695.1	ASU_Apro_1.0	Amerodectes protonotaria					PROW_981_R1	female		59665063	Scaffold	2022-10-27	JAOZJS01
GCA_022817785.1	ASM2281778v1	Amitus sp. ZL-2020					Z182_OSUC 655024	male		160412742	Scaffold	2022-04-05	JABFOS01
GCA_019059575.1	NRLGWU_Aamphi_draft	Amphibalanus amphitrite					SeventyFive			807604242	Contig	2021-06-29	JAHNUP01
GCF_019059575.1	NRLGWU_Aamphi_draft	Amphibalanus amphitrite					SeventyFive		NCBI Annotation Release 100	807604242	Contig	2021-06-29	JAHNUP01
GCA_001676325.1	ASM167632v1	Amphinemura sulcicollis					Dwyryd			271924966	Contig	2016-06-24	LVVV01
GCA_947508005.1	ilAmpLuce6.1	Amphipoea lucens								647703034	Chromosome	2022-12-07	CANNSA01
GCA_945859645.1	ilAmpOcul1.1	Amphipoea oculea								669248832	Chromosome	2022-09-13	CAMAOK01
GCA_910594945.2	ilAmpBerb1.2	Amphipyra berbera								582289898	Chromosome	2022-02-09	CAJVCG02
GCA_905220435.1	ilAmpTrag2.1	Amphipyra tragopoginis								805653278	Chromosome	2021-02-16	CAJMZU01
GCA_018251355.1	SRR7174429	Ampittia dioscorides camertes						male		247860835	Contig	2021-05-03	DWOW01
GCA_019049445.1	ASM1904944v1	Ampulex compressa					GBR-01-19-01A	male	Annotation submitted by Zoologisches Forschungsmuseum Alexander Koenig (ZFMK)	277735878	Scaffold	2021-06-28	JAHFVI01
GCA_001186105.1	ASM118610v1	Amyelois transitella		UIUC subculture of SPIRL-1966						406468287	Scaffold	2015-07-22	LACK01
GCF_001186105.1	ASM118610v1	Amyelois transitella		UIUC subculture of SPIRL-1966					NCBI Annotation Release 100	406468287	Scaffold	2015-07-22	LACK01
GCA_022575985.1	ASM2257598v1	Anagrus nilaparvatae					SYSU_135			488841863	Contig	2022-03-15	JAKSXM01
GCA_947563765.1	ilAnaInnx2.1	Anarsia innoxiella								302913609	Chromosome	2022-12-13
GCA_017163975.1	ASM1716397v1	Anastatus disparis					WT-2013	female		939582303	Contig	2021-03-04	JAFFSR01
GCA_028408465.1	idAnaLude1.1	Anastrepha ludens					Willacy	male		820766187	Chromosome	2023-02-06	JAKYJY01
GCF_028408465.1	idAnaLude1.1	Anastrepha ludens					Willacy	male	NCBI eukaryotic genome annotation pipeline	820766187	Chromosome	2023-02-06	JAKYJY01
GCA_027943255.1	idAnaObli1_1.0	Anastrepha obliqua					idAnaObli1	male		836742189	Chromosome	2023-01-24	JAPTHP01
GCA_018250755.1	SRR7174507	Anastrus sempiternus								283000515	Contig	2021-05-03	DWOB01
GCA_916049575.1	iyAncNigr1.1	Ancistrocerus nigricornis								231995547	Chromosome	2021-09-18
GCA_947577245.1	iyAndBuce1.1	Andrena bucephala								379771409	Chromosome	2022-12-18	CANPUK01
GCA_929108735.1	iyAndDors1.1	Andrena dorsata								277321003	Chromosome	2022-02-09	CAKMYH01
GCA_946251845.1	iyAndFulv1.1	Andrena fulva								461711296	Chromosome	2022-09-12	CAMITZ01
GCA_910592295.1	iyAndHaem1.1	Andrena haemorrhoa								330670691	Chromosome	2021-07-07	CAJUZA01
GCA_944738655.2	iyAndHatt1.2	Andrena hattorfiana								428510216	Chromosome	2022-09-15	CALYFQ02
GCA_929113495.1	iyAndMinu1.1	Andrena minutula								380445275	Chromosome	2022-02-09	CAKMYJ01
GCA_932066315.1	P12404_102	Andricus coriarius								1372018826	Scaffold	2022-03-11	CAKNWT01
GCA_932195095.1	P14912_101_v2	Andricus curvator								1666410088	Scaffold	2022-03-05	CAKNYM01
GCA_011634705.1	ASM1163470v1	Andricus grossulariae					2J0L3J2C9Q			1412754889	Scaffold	2020-03-23	JAABKJ01
GCA_900474215.1	Andinfl	Andricus inflator								1869313883	Scaffold	2018-12-04	UWNZ01
GCA_932074435.1	P12404_104	Andricus kollari								1186781989	Scaffold	2022-03-23	CAKNWW01
GCA_932074545.1	P12404_105	Andricus pictus								139036065	Scaffold	2022-03-29	CAKNWV01
GCA_932178445.1	P14912_102_v2	Andricus quercusramuli								1626963434	Scaffold	2022-03-29	CAKNXH01
GCA_932072015.1	P12404_103	Andricus quercustozae								1038231360	Scaffold	2022-03-11	CAKNWU01
GCA_011317285.2	ASM1131728v2	Androctonus mauritanicus					RNQPSAB7FW			1083961664	Scaffold	2022-10-03	WUQG02
GCA_008297655.1	Anstu_k43	Anelosimus studiosus					JP_k43	female		2033432615	Scaffold	2019-09-05	VSFD01
GCA_022817765.1	ASM2281776v1	Aneuroscelio sp. ZL-2020					N198_OSUC 510635			217949494	Scaffold	2022-04-05	JABFOT01
GCA_010014785.2	ASM1001478v2	Anisolabis maritima					W2EQDB614N			587101098	Scaffold	2022-11-21	JAAAKE02
GCA_018249655.1	SRR9330369	Anisynta dominula						female		106536803	Contig	2021-05-03	DWUK01
GCA_018902145.1	ASM1890214v1	Anoncus sp. PSUC_FEM 10030000					PSUC_FEM 10030000	female		226362449	Scaffold	2021-06-16	JABSMQ01
GCA_013758885.1	VT_AalbS3_pri_1.0	Anopheles albimanus		STELCA				female		172602732	Chromosome	2020-08-06	JABUIU01
GCF_013758885.1	VT_AalbS3_pri_1.0	Anopheles albimanus		STELCA				female	NCBI Annotation Release 100	172602732	Chromosome	2020-08-06	JABUIU01
GCA_943734665.1	idAnoAquaMG_Q_19	Anopheles aquasalis								176573000	Chromosome	2022-06-24	CALSDQ01
GCF_943734665.1	idAnoAquaMG_Q_19	Anopheles aquasalis							NCBI Annotation Release 100	176573000	Chromosome	2022-06-24	CALSDQ01
GCA_016920715.1	AaraD3	Anopheles arabiensis					DONGOLA	male		256807969	Chromosome	2021-03-10	JADFTQ01
GCF_016920715.1	AaraD3	Anopheles arabiensis					DONGOLA	male	NCBI Annotation Release 100	256807969	Chromosome	2021-03-10	JADFTQ01
GCA_914969975.1	A.atroparvus_Infravec2_EBRE_hifiasm_n225_277Mb	Anopheles atroparvus		Infravec2 EBRE						277747802	Contig	2021-09-28	CAJZCY01
GCA_943735745.1	idAnoBellAS_SP24_06	Anopheles bellator								169575294	Chromosome	2022-06-24	CALSEL01
GCA_007018985.1	Abwa2	Anopheles bwambae					UG.S1.HLC.0915.001			288964812	Scaffold	2019-07-16	SIXB01
GCA_000349165.1	Anop_chri_ACHKN1017_V1	Anopheles christyi		ACHKN1017						172658580	Scaffold	2013-04-02	APCM01
GCA_943734685.1	AcolN3	Anopheles coluzzii								262602229	Chromosome	2022-06-24	CALSDT01
GCF_943734685.1	AcolN3	Anopheles coluzzii							NCBI Annotation Release 101	262602229	Chromosome	2022-06-24	CALSDT01
GCA_943734705.1	idAnoCousDA_361_x	Anopheles coustani								269983652	Chromosome	2022-06-24	CALSDV01
GCA_002091845.1	ASM209184v1	Anopheles cracens					Kuala Lipis	female		326465827	Scaffold	2017-04-14	LULB01
GCA_943734635.1	idAnoCruzAS_RS32_06	Anopheles cruzii								184069349	Chromosome	2022-06-24	CALSDP01
GCF_943734635.1	idAnoCruzAS_RS32_06	Anopheles cruzii							GCF_943734635.1-RS_2023_02	184069349	Chromosome	2022-06-24	CALSDP01
GCA_000473375.1	Anop_culi_species_A-37_1_V1	Anopheles culicifacies		species A-37_1						202998806	Scaffold	2013-09-30	AXCM01
GCA_943734745.1	idAnoDarlMG_H_01	Anopheles darlingi								181637336	Chromosome	2022-06-24	CALSDZ01
GCF_943734745.1	idAnoDarlMG_H_01	Anopheles darlingi							NCBI Annotation Release 100	181637336	Chromosome	2022-06-24	CALSDZ01
GCA_000349145.1	Anop_diru_WRAIR2_V1	Anopheles dirus		WRAIR2						216307690	Scaffold	2013-03-28	APCL01
GCA_000349105.1	Anop_epir_epiroticus2_V1	Anopheles epiroticus		epiroticus2						223486714	Scaffold	2013-03-28	APCJ01
GCA_000473445.2	Anop_fara_FAR1_V2	Anopheles farauti		FAR1						183103254	Scaffold	2014-01-17	AXCN02
GCA_000956215.1	ASM95621v1	Anopheles farauti No. 4					7_10-11	female		146379160	Contig	2015-03-19	JXWZ01
GCA_008817895.1	ASM881789v1	Anopheles fontenillei					MGB-2018	female		232626592	Scaffold	2019-10-03	VTWG01
GCA_943734845.1	idAnoFuneDA-416_04	Anopheles funestus								250698078	Chromosome	2022-06-24	CALSEJ01
GCF_943734845.2	idAnoFuneDA-416_04	Anopheles funestus							NCBI Annotation Release 100	250698078	Chromosome	2022-06-24	CALSEJ01
GCA_016170035.1	AlikF1	Anopheles funestus-like sensu Spillings et al. (2009)					11	female		229161290	Chromosome	2020-12-22	STHE01
GCA_000005575.1	AgamP3	Anopheles gambiae str. PEST		PEST					Annotation submitted by The International Consortium for the Sequencing of Anopheles Genome	265011681	Chromosome	2006-10-16	AAAB01
GCF_000005575.2	AgamP3	Anopheles gambiae str. PEST		PEST					Annotation submitted by The International Consortium for the Sequencing of Anopheles Genome	265011681	Chromosome	2006-10-16	AAAB01
GCA_000956275.1	ASM95627v1	Anopheles koliensis					AKwgs3	female		151110088	Contig	2015-03-19	JXXB01
GCA_016170015.1	AlonF1	Anopheles longipalpis					14254	female		347073236	Chromosome	2020-12-22	STHD01
GCA_002091835.1	ASM209183v1	Anopheles maculatus					BtQ1	female		462688933	Scaffold	2017-04-14	LULA01
GCA_943734695.1	idAnoMacuDA_375_x	Anopheles maculipalpis								224059441	Chromosome	2022-06-24	CALSDU01
GCF_943734695.1	idAnoMacuDA_375_x	Anopheles maculipalpis							NCBI Annotation Release 100	224059441	Chromosome	2022-06-24	CALSDU01
GCA_943734725.1	idAnoMarsDA_429_01	Anopheles marshallii								225712104	Chromosome	2022-06-24	CALSDX01
GCF_943734725.1	idAnoMarsDA_429_01	Anopheles marshallii							GCF_943734725.1-RS_2023_02	225712104	Chromosome	2022-06-24	CALSDX01
GCA_000473525.2	Anop_mela_CM1001059_A_V2	Anopheles melas		CM1001059_A						224162116	Scaffold	2014-01-17	AXCO02
GCA_017562075.2	AmerM5.1	Anopheles merus		MAF				male		294364394	Chromosome	2021-03-24	JADFFO01
GCF_017562075.2	AmerM5.1	Anopheles merus		MAF				male	NCBI Annotation Release 100	294364394	Chromosome	2021-03-24	JADFFO01
GCA_000349025.1	Anop_mini_MINIMUS1_V1	Anopheles minimus		MINIMUS1						201793324	Scaffold	2013-03-28	APHL01
GCA_943734755.1	idAnoMoucSN_F20_07	Anopheles moucheti								271316723	Chromosome	2022-06-24	CALSEA01
GCF_943734755.1	idAnoMoucSN_F20_07	Anopheles moucheti							GCF_943734755.1-RS_2023_02	271316723	Chromosome	2022-06-24	CALSEA01
GCA_943737925.1	idAnoNiliSN_F5_01	Anopheles nili								195220701	Chromosome	2022-06-24	CALSGA01
GCF_943737925.1	idAnoNiliSN_F5_01	Anopheles nili							GCF_943737925.1-RS_2023_02	195220701	Chromosome	2022-06-24	CALSGA01
GCA_016254315.1	AparF1	Anopheles parensis					F777			278978218	Chromosome	2020-12-22	STHC01
GCA_000956255.1	ASM95625v1	Anopheles punctulatus					APwgs2	female		146157495	Contig	2015-03-19	JXXA01
GCA_000349065.1	Anop_quad_QUAD4_A_V1	Anopheles quadriannulatus		QUAD4_A						283828998	Scaffold	2013-03-28	APCH01
GCA_018908115.1	ArivF1	Anopheles rivulorum					F794			321482242	Chromosome	2021-06-17	STHB01
GCA_000441895.2	AS2	Anopheles sinensis							Annotation submitted by Nanjing Medical University	220777669	Scaffold	2014-07-14	ATLV01
GCA_016171315.1	AspaF1	Anopheles sp. NFL-2015					1007C2			258481197	Chromosome	2020-12-22	STHF01
GCA_013141755.1	UCI_ANSTEP_V1.0	Anopheles stephensi		Indian				pooled male and female		243460342	Chromosome	2020-06-09	JABEOT01
GCF_013141755.1	UCI_ANSTEP_V1.0	Anopheles stephensi		Indian				pooled male and female	NCBI Annotation Release 100	243460342	Chromosome	2020-06-09	JABEOT01
GCA_016170025.1	Avan.F1	Anopheles vaneedeni					F659			308699844	Chromosome	2020-12-22	STHA01
GCA_943734765.1	idAnoZiCoDA_A2_x	Anopheles ziemanni								260069287	Chromosome	2022-06-24	CALSEB01
GCA_914767735.1	iyAnoNige1.1	Anoplius nigerrimus								623783591	Chromosome	2021-09-16	CAJZBX01
GCA_028658765.1	UNIL_AgrR_1.0	Anoplolepis gracilipes					R			234485207	Scaffold	2023-02-16	JAOBUE01
GCA_000390285.2	Agla_2.0	Anoplophora glabripennis					ALB-LARVAE			706952781	Scaffold	2017-12-12	AQHT02
GCF_000390285.2	Agla_2.0	Anoplophora glabripennis					ALB-LARVAE		NCBI Annotation Release 101	706952781	Scaffold	2017-12-12	AQHT02
GCA_945859665.1	ilAnoMund1.1	Anorthoa munda								938645429	Chromosome	2022-09-13	CAMAOL01
GCA_014332785.1	AM_v1.0	Antheraea mylitta				Daba ecorace	AMDABA2020	male		698407906	Scaffold	2020-08-28	JACEII01
GCA_015888305.1	AP_1.0	Antheraea pernyi	Jiaolan							786985015	Scaffold	2020-12-07	MNPI01
GCA_022405125.1	ASM2240512v1	Anthidium xuezhongi					XZ	male		189140731	Chromosome	2022-03-04	JAHHWS01
GCA_905404175.1	ilAntCard3.1	Anthocharis cardamines								359601502	Chromosome	2021-04-15	CAJQEZ01
GCA_022605725.3	icAntGran1.3	Anthonomus grandis grandis						male		697452952	Chromosome	2022-08-03	JAKYJU02
GCF_022605725.1	icAntGran1.3	Anthonomus grandis grandis						male	NCBI Annotation Release 100	697452952	Chromosome	2022-08-03	JAKYJU02
GCA_022318365.1	SRR7174402	Anthoptus insignis						male		357076396	Contig	2022-02-17	DWRH01
GCA_947579855.1	ilAntDeri1.1	Anticlea derivata								355803668	Chromosome	2022-12-18	CANPUU01
GCA_947359405.1	ilAntChix2.1	Antitype chi								632202931	Chromosome	2022-12-03	CANAHZ01
GCA_947507525.1	ilApaEpom1.1	Apamea epomidion								624644460	Chromosome	2022-12-06	CANNPZ01
GCA_911387795.2	ilApaMono1.2	Apamea monoglypha								575666810	Chromosome	2022-02-13	CAJVQS02
GCA_945859715.1	ilApaSord1.1	Apamea sordens								614313245	Chromosome	2022-07-22
GCA_024757885.1	ASM2475788v1	Apantesis nais					IRGN LMV6ABRENE			620115930	Scaffold	2022-08-28	JANTPX01
GCA_934044485.1	ilApeSyri1.1	Apeira syringaria								544428085	Chromosome	2022-03-27	CAKOGW01
GCA_003063805.1	AZXXQ	Aphaenogaster ashmeadi		apg0001						310333780	Scaffold	2018-04-23	NJRQ01
GCA_003063835.1	AZXXR	Aphaenogaster floridana		apg0002						382861007	Scaffold	2018-04-23	NJRP01
GCA_003063765.1	AZXXP	Aphaenogaster fulva		apg0003						346134187	Scaffold	2018-04-23	NJRO01
GCA_003063725.1	AZXXO	Aphaenogaster miamiana		apg0004						342642954	Scaffold	2018-04-23	NJRN01
GCA_003063865.1	AZXXN	Aphaenogaster picea		apg0005						386044929	Scaffold	2018-04-23	NJRM01
GCA_003063815.1	AJDMW	Aphaenogaster rudis		apg0006						395412201	Scaffold	2018-04-23	NJRL01
GCA_020882685.1	ARS_Aatr_GLS1.0	Aphelinus atriplicis					VGg00_Dn	pooled male and female		340293176	Chromosome	2021-11-16	JAJGQD01
GCA_020882725.1	ARS_Acer_aS1	Aphelinus certus					VJP01_TU	pooled male and female		333501216	Chromosome	2021-11-17	JAJGXB01
GCA_015776835.1	Ae_genome_v2	Aphidius ervi		SA				male		144532283	Scaffold	2020-12-07	MKYW01
GCA_014905175.1	ASM1490517v1	Aphidius gifuensis					YNYX2018		Annotation submitted by CAU	156944493	Chromosome	2020-10-21	JACMRX01
GCF_014905175.1	ASM1490517v1	Aphidius gifuensis					YNYX2018		NCBI Annotation Release 100	156944493	Chromosome	2020-11-16	JACMRX01
GCA_009835225.1	LBME_Acra_1.0	Aphis craccivora					180601		Annotation submitted by Belarusian State University	318873360	Scaffold	2020-01-09	VUJU01
GCA_009761285.1	PRSTRT_AglyBT1_v1	Aphis glycines						female	Annotation submitted by Puerto Rico Science, Technology and Research Trust	308063827	Scaffold	2019-12-17	VYZN01
GCA_020184175.2	ASM2018417v2	Aphis gossypii					Hap1			334855424	Chromosome	2021-09-30	JAGTJE01
GCF_020184175.1	ASM2018417v2	Aphis gossypii					Hap1		NCBI Annotation Release 101	334855424	Chromosome	2021-09-30	JAGTJE01
GCA_001442555.1	ACSNU-2.0	Apis cerana		Korean						228315917	Scaffold	2015-11-12	JANR01
GCF_001442555.1	ACSNU-2.0	Apis cerana		Korean					NCBI Annotation Release 101	228315917	Scaffold	2015-11-12	JANR01
GCA_000469605.1	Apis dorsata 1.3	Apis dorsata								230340171	Scaffold	2013-09-24	AUPE01
GCF_000469605.1	Apis dorsata 1.3	Apis dorsata							NCBI Annotation Release 101	230340171	Scaffold	2013-09-24	AUPE01
GCA_000184785.2	Aflo_1.1	Apis florea						male		228997396	Scaffold	2011-01-06	AEKZ01
GCF_000184785.3	Aflo_1.1	Apis florea						male	NCBI Annotation Release 102	228997396	Scaffold	2012-12-07	AEKZ01
GCA_014066325.1	ASM1406632v1	Apis laboriosa					Shangri-la	female		226063288	Scaffold	2020-08-05	JACEOM01
GCF_014066325.1	ASM1406632v1	Apis laboriosa					Shangri-la	female	NCBI Annotation Release 100	226063288	Scaffold	2020-08-05	JACEOM01
GCA_003254395.2	Amel_HAv3.1	Apis mellifera		DH4				male		225234541	Chromosome	2018-09-10	QIUM02
GCF_003254395.2	Amel_HAv3.1	Apis mellifera		DH4				male	NCBI Annotation Release 104	225234541	Chromosome	2018-09-10	QIUM02
GCA_921293045.1	ilAplEffo1.1	Aplocera efformata								349483148	Chromosome	2021-12-05	CAKLCP01
GCA_947579745.1	ilApoHisp1.1	Apocheima hispidaria								419690830	Chromosome	2022-12-18	CANPUS01
GCA_018906985.1	ASM1890698v1	Apocrypta bakeri					Ab_13			198585306	Contig	2021-06-16	JACCIA01
GCA_900607525.1	AroyWGS1.0	Apocyclops royi								262264339	Scaffold	2018-12-05	UYDY01
GCA_946406115.1	ilApoLima1.1	Apoda limacodes								800335453	Chromosome	2022-09-12	CAMJKE01
GCA_018236005.1	SRR10158643	Apodemia ares						male		448590992	Contig	2021-05-03	DVYD01
GCA_018236945.1	SRR10158641	Apodemia arnacis						male		342260867	Contig	2021-05-03	DWSS01
GCA_018235905.1	SRR10158644	Apodemia chisosensis						female		610654764	Contig	2021-05-03	DVYC01
GCA_018236965.1	SRR10158624	Apodemia duryi						male		647831575	Contig	2021-05-03	DWCB01
GCA_022343005.1	SRR10158591	Apodemia hepburni								433309619	Contig	2022-02-18	DWDH01
GCA_018237965.1	SRR10158558	Apodemia hypoglauca						female		215119115	Contig	2021-05-03	DWAD01
GCA_018236045.1	SRR10158635	Apodemia mejicanus						female		198573404	Contig	2021-05-03	DVYH01
GCA_018252315.1	SRR10158647	Apodemia mormo						male		225764043	Contig	2021-05-03	DWSR01
GCA_018236985.1	SRR10158613	Apodemia multiplaga						female		21721651	Contig	2021-05-03	DWCC01
GCA_018237385.1	SRR10158580	Apodemia murphyi						male		334439465	Contig	2021-05-03	DWQP01
GCA_018235965.1	SRR10158645	Apodemia nais						male		95247254	Contig	2021-05-03	DVYB01
GCA_022343025.1	SRR10158602	Apodemia palmerii								339393689	Contig	2022-02-18	DWDF01
GCA_018235885.1	SRR10158646	Apodemia virgulti						male		145403289	Contig	2021-05-03	DVYA01
GCA_018237765.1	SRR10158569	Apodemia walkeri						male		394856033	Contig	2021-05-03	DWCD01
GCA_018236825.1	SRR10158642	Apodemia zela						female		519512868	Contig	2021-05-03	DWBA01
GCA_911728435.2	icApoCory1.2	Apoderus coryli								428056372	Chromosome	2022-10-14	CAJVRQ02
GCA_009739505.2	ASM973950v2	Apolygus lucorum					12Hb		Annotation submitted by Agricultural Genomics Institute at Shenzhen	1023618409	Chromosome	2020-09-02	WIXP02
GCA_947044815.1	ilApoBist1.1	Apomyelois bistriatella								389556621	Chromosome	2022-10-07
GCA_912999735.1	ilApoCrat1.1	Aporia crataegi								229678889	Chromosome	2021-08-18
GCA_932294355.1	ilApoLuen1.1	Aporophyla lueneburgensis								978291914	Chromosome	2022-03-11	CAKOAL01
GCA_947507805.1	ilApoNigr3.1	Aporophyla nigra								736874160	Chromosome	2022-12-07	CANNRW01
GCA_018245455.1	SRR9330371	Apostictopterus fuliginosus						male		99062540	Contig	2021-05-03	DWRJ01
GCA_932273695.1	ilApoBetu1.1	Apotomis betuletana								684224795	Chromosome	2022-03-10	CAKNZM01
GCA_947623375.1	ilApoCapr1.1	Apotomis capreana								743215662	Chromosome	2022-12-19	CANQKS01
GCA_905147355.2	ilApoTurb1.2	Apotomis turbidana								720450266	Chromosome	2022-02-02	CAJHVK02
GCA_019974035.1	Aasahi_1.0	Apteronemobius asahinai								1676217857	Scaffold	2021-08-23	BPSV01
GCA_902196195.1	A_rufus_b1v02	Aptinothrips rufus								339926289	Contig	2019-08-01	CABIKL01
GCA_018237605.1	SRR9330768	Apyrrothrix (Melanopyge) sp. n. Burns01					NVG-17093F05	male		392162184	Contig	2021-05-03	DVPD01
GCA_018245815.1	SRR9330690	Apyrrothrix aesculapus						female		391107274	Contig	2021-05-03	DWEH01
GCA_018239065.1	SRR9330771	Apyrrothrix araxes araxes					NVG-15111F01	male		318697191	Contig	2021-05-03	DVPA01
GCA_018239105.1	SRR9330764	Apyrrothrix arizonae					NVG-15111F08	male		201607569	Contig	2021-05-03	DVPH01
GCA_018245115.1	SRR9330692	Apyrrothrix chalybea chloris						female		265229157	Contig	2021-05-03	DWQS01
GCA_018237565.1	SRR9330769	Apyrrothrix hoffmanni					NVG-18022E10	male		26830397	Contig	2021-05-03	DVPC01
GCA_018245845.1	SRR9330693	Apyrrothrix hygieia						male		399833293	Contig	2021-05-03	DWEG01
GCA_018237585.1	SRR9330773	Apyrrothrix maculosa					NVG-2083	female		426657145	Contig	2021-05-03	DVOY01
GCA_018237545.1	SRR9330770	Apyrrothrix mulleri					NVG-18022G01	male		39225255	Contig	2021-05-03	DVPB01
GCA_018237525.1	SRR9330772	Apyrrothrix sangaris					NVG-15096A12	male		18098661	Contig	2021-05-03	DVOZ01
GCA_022817685.1	ASM2281768v1	Aradophagus sp. ZL-2020					Z222_OSUC 697964			246064364	Scaffold	2022-04-05	JABFOV01
GCA_013235015.1	Ave_3.0	Araneus ventricosus							Annotation submitted by Institue for Advanced Biosciences, Keio University	3656621265	Scaffold	2019-08-02	BGPR01
GCA_022817725.1	ASM2281772v1	Archaeoteleia sp. ZL-2020					H222_OSUC 287593			311217082	Scaffold	2022-04-05	JABFOW01
GCA_018873245.2	Caltech_Along_2.0	Archegozetes longisetosus		RAN				female		141846319	Scaffold	2022-07-12	JAEMBT02
GCA_947859365.1	ilArcCraa1.1	Archips crataeganus								626907041	Chromosome	2023-01-06
GCA_947563465.1	ilArcXylo1.1	Archips xylosteana								650594549	Chromosome	2022-12-13	CANOAX01
GCA_018248195.1	SRR8954513	Archon apollinus					2124			739520005	Contig	2021-05-03	DWIA01
GCA_902825455.1	iArcPla.TrioY.curated.20190705	Arctia plantaginis							Annotation submitted by CAM	577993050	Scaffold	2020-04-17	CADEBD01
GCA_018249555.1	SRR9330694	Ardaris aerata						male		44713524	Contig	2021-05-03	DWLC01
GCA_018246835.1	SRR9330695	Ardaris eximia						female		169749921	Contig	2021-05-03	DWFX01
GCA_018244935.1	SRR9330680	Ardaris minthe						male		361748876	Contig	2021-05-03	DWTR01
GCA_018244955.1	SRR9330681	Ardaris pityusa						male		150912934	Contig	2021-05-03	DWSA01
GCA_018244875.1	SRR9330689	Ardaris sela periphema						male		355536568	Contig	2021-05-03	DWTQ01
GCA_026289955.1	ASM2628995v1	Argiope argentata					Aarg_GKZF786	female		1900518786	Scaffold	2022-11-22	JAOUZG01
GCA_026543865.1	Aaur_10x_AMNH	Argiope aurantia					AMNH-3	female		1837985450	Scaffold	2022-11-30	JAPMOR01
GCA_947563725.1	qqArgBrue1.1	Argiope bruennichi								1778384155	Chromosome	2022-12-13	CANOBD01
GCA_026543055.1	TRKK872-Atri	Argiope trifasciata					TRKK872	female		1879683417	Scaffold	2022-11-30	JAPMOQ01
GCA_905147365.1	ilAriAges1.1	Aricia agestis								435265205	Chromosome	2021-01-28	CAJHVJ01
GCF_905147365.1	ilAriAges1.1	Aricia agestis							NCBI Annotation Release 100	435265205	Chromosome	2021-01-28	CAJHVJ01
GCA_937612035.1	ilAriArta2.1	Aricia artaxerxes								458481091	Chromosome	2022-05-03	CALLYF01
GCA_009176605.1	CNRS_Arma_nasa_1.0	Armadillidium nasatum					ANa2		Annotation submitted by Universite de Poitiers ecologie et Biologie des Interactions, UMR CNRS 7267	1223175971	Scaffold	2019-10-18	SEYY01
GCA_004104545.1	Arma_vul_BF2787	Armadillidium vulgare					BF2787	female	Annotation submitted by Universite de Poitiers ecologie et Biologie des Interactions, UMR CNRS 7267	1725108002	Scaffold	2019-01-24	SAUD01
GCA_024139115.1	GZ_Asu_1.0	Armigeres subalbatus					Guangzhou_Male	male		1335936729	Scaffold	2022-07-05	JAMXBT01
GCA_019857095.1	AFR02	Artemia franciscana					sdv2016	female		850560342	Scaffold	2021-09-02	JAGUUB01
GCA_027921565.1	ASM2792156v1	Artemia sinica					ME_2022a	male		1701023953	Chromosome	2023-01-20	JAPEVW01
GCA_018247755.1	SRR7174564	Arteurotia tractipennis tractipennis						male		32851057	Contig	2021-05-03	DWGV01
GCA_018249125.1	SRR7174410	Asbolis capucinus								428890657	Contig	2021-05-03	DWJZ01
GCA_004193795.1	BDFB_1.0	Asbolus verrucosus					Butters	male	Annotation submitted by Wright State University	249608069	Scaffold	2019-02-13	QDEB01
GCA_026005395.1	Asobarajaponica_1.0	Asobara japonica		Tokyo			Genome #3			322176672	Contig	2022-08-18	BQMI01
GCA_018247295.1	SRR9330673	Aspitha agenoria agenoria						male		221436314	Contig	2021-05-03	DWGI01
GCA_018246895.1	SRR9330671	Aspitha aspitha aspitha						female		281658474	Contig	2021-05-03	DWGJ01
GCA_018244915.1	SRR9330670	Aspitha bassleri						male		48648569	Contig	2021-05-03	DWTB01
GCA_018251455.1	SRR7174401	Astictopterus jama jama						male		92066489	Contig	2021-05-03	DWPE01
GCA_018250635.1	SRR7174511	Astraptes apastus								374379803	Contig	2021-05-03	DWNY01
GCA_018252015.1	SRR7174348	Astraptes brevicauda								428220315	Contig	2021-05-03	DWPW01
GCA_018250335.1	SRR7174545	Astraptes enotrus								320489084	Contig	2021-05-03	DWNN01
GCA_018250695.1	SRR7174510	Astraptes hopfferi								315798920	Contig	2021-05-03	DWNZ01
GCA_018250675.1	SRR7174513	Astraptes naxos						male		393409532	Contig	2021-05-03	DWRC01
GCA_018250735.1	SRR7174512	Astraptes talus								320703767	Contig	2021-05-03	DWNX01
GCA_018252395.1	SRR7174338	Atarnes sallei								199027671	Contig	2021-05-03	DWMD01
GCA_905333075.3	ilAteCent1.3	Atethmia centrago								926639817	Chromosome	2022-02-02	CAJOSX03
GCA_917208135.1	iyAthRosa1.1	Athalia rosae								171955050	Chromosome	2021-10-13	CAKJPL01
GCF_917208135.1	iyAthRosa1.1	Athalia rosae							NCBI Annotation Release 103	171955050	Chromosome	2021-10-13	CAKJPL01
GCA_947532105.1	ilAthMouf1.1	Athrips mouffetella								869715962	Chromosome	2022-12-07	CANNWQ01
GCA_947579605.1	iiAthCine2.1	Athripsodes cinereus								716242550	Chromosome	2022-12-18	CANPUW01
GCA_022113835.1	ASM2211383v1	Atopsyche davidsoni	BA				AspPichi19			370818532	Contig	2022-02-09	JAILWY01
GCA_018246375.1	SRR8954512	Atrophaneura alcinous					93			293431020	Contig	2021-05-03	DWMX01
GCA_018248015.1	SRR8954516	Atrophaneura dixoni					2008			332820718	Contig	2021-05-03	DWHX01
GCA_018249035.1	SRR7174423	Atrytonopsis hianna hianna						female		372567731	Contig	2021-05-03	DWJP01
GCA_000143395.2	Attacep1.0	Atta cephalotes						male		317671980	Scaffold	2010-10-27	ADTU01
GCA_000143395.3	Attacep1.0	Atta cephalotes						male		326789732	Scaffold	2010-10-27	ADTU01
GCF_000143395.1	Attacep1.0	Atta cephalotes						male	NCBI Annotation Release 100	317671980	Scaffold	2010-07-06	ADTU01
GCA_001594045.1	Acol1.0	Atta colombica					Treedump-2		Annotation submitted by BGI	291257934	Scaffold	2016-03-25	LKEW01
GCF_001594045.1	Acol1.0	Atta colombica					Treedump-2		NCBI Annotation Release 100	291257934	Scaffold	2016-03-25	LKEW01
GCA_004480015.1	UT_Atex_0.2	Atta texana					BFLM02	male		286872587	Scaffold	2019-03-27	QEPB01
GCA_022318245.1	SRR7174558	Augiades crinisus						male		403678603	Contig	2022-02-17	DWQY01
GCA_028453695.1	APUR_v2.2.0	Augochlora pura					Apur16	female		304361200	Chromosome	2023-02-07	JAQQRM01
GCA_028455555.1	AAUR_v2.2.0	Augochlorella aurata					BER1-F6	male		350195836	Chromosome	2023-02-07	JAQQRN01
GCA_008528875.1	ASM852887v1	Aulacorthum solani					AS-CPRI-2016	female		316098029	Scaffold	2019-09-18	PVMI01
GCA_018248755.1	SRR7174457	Aurina azines						male		317554146	Contig	2021-05-03	DWJD01
GCA_018248635.1	SRR7174460	Aurina dida						male		6171279	Contig	2021-05-03	DWJB01
GCA_018251555.1	SRR7174383	Autochton bipunctatus						male		122619939	Contig	2021-05-03	DWRZ01
GCA_018251495.1	SRR7174389	Autochton cellus						male		387648348	Contig	2021-05-03	DWPG01
GCA_018251535.1	SRR7174387	Autochton itylus						male		415257808	Contig	2021-05-03	DWPH01
GCA_018249355.1	SRR7174398	Autochton longipennis						male		248611422	Contig	2021-05-03	DWKF01
GCA_018250435.1	SRR7174543	Autochton oryx						male		538481812	Contig	2021-05-03	DWLJ01
GCA_018250395.1	SRR7174542	Autochton potrillo potrillo								413686985	Contig	2021-05-03	DWNO01
GCA_018251715.1	SRR7174395	Autochton pseudocellus						male		311656717	Contig	2021-05-03	DWTK01
GCA_018249295.1	SRR7174388	Autochton reflexus						female		43496476	Contig	2021-05-03	DWKK01
GCA_018249315.1	SRR7174397	Autochton zarex								320977095	Contig	2021-05-03	DWKG01
GCA_905146925.1	ilAutGamm1.1	Autographa gamma								373051863	Chromosome	2021-01-28	CAJHUD01
GCA_905475315.1	ilAutPulc1.1	Autographa pulchrina								426225690	Chromosome	2021-04-15	CAJQGB01
GCA_022817665.1	ASM2281766v1	Axea sp. ZL-2020					N183_OSUC 510620			337813874	Scaffold	2022-04-05	JABFOX01
GCA_018245255.1	SRR9330385	Azonax typhaon						male		283456307	Contig	2021-05-03	DWLM01
GCA_024516035.1	ASM2451603v1	Bactericera cockerelli					isoF-IL-20210217			567428061	Chromosome	2022-08-05	JAMCCL01
GCA_027475135.1	ASM2747513v1	Bactrocera correcta					YQ_2022a	male		702652060	Chromosome	2023-01-03	JAPZAG01
GCA_023373825.1	ASM2337382v1	Bactrocera dorsalis					Fly_Bdor	female		530310706	Chromosome	2022-05-16	JAKCWC01
GCF_023373825.1	ASM2337382v1	Bactrocera dorsalis					Fly_Bdor	female	NCBI Annotation Release 103	530310706	Chromosome	2022-05-16	JAKCWC01
GCA_001853355.1	ASM185335v1	Bactrocera latifrons					USDA-ARS-PBARC rearing strain			462489382	Scaffold	2016-10-25	MIMC01
GCF_001853355.1	ASM185335v1	Bactrocera latifrons					USDA-ARS-PBARC rearing strain		NCBI Annotation Release 100	462489382	Scaffold	2016-10-25	MIMC01
GCA_021498325.1	ASM2149832v1	Bactrocera minax					GF_2022	pooled male and female		323793189	Contig	2022-01-18	JAKEEE01
GCA_024586455.2	APGP_CSIRO_Bneo_wtdbg2-racon-allhic-juicebox.fasta_v2	Bactrocera neohumeralis					Rockhampton			577326612	Chromosome	2022-08-09	JAMJQZ01
GCF_024586455.1	APGP_CSIRO_Bneo_wtdbg2-racon-allhic-juicebox.fasta_v2	Bactrocera neohumeralis					Rockhampton		NCBI Annotation Release 100	577326612	Chromosome	2022-08-09	JAMJQZ01
GCA_001188975.4	MU_Boleae_v2	Bactrocera oleae					Demokritus	pooled male and female		484931532	Scaffold	2019-04-30	LGAM02
GCF_001188975.3	MU_Boleae_v2	Bactrocera oleae					Demokritus	pooled male and female	NCBI Annotation Release 101	484931532	Scaffold	2019-04-30	LGAM02
GCA_016617805.2	CSIRO_BtryS06_freeze2	Bactrocera tryoni					S06	male		570642875	Chromosome	2021-01-19	VWMZ01
GCF_016617805.1	CSIRO_BtryS06_freeze2	Bactrocera tryoni					S06	male	NCBI Annotation Release 100	570642875	Chromosome	2021-01-19	VWMZ01
GCA_018237305.1	SRR10158581	Baeotis zonata zonata						female		146288089	Contig	2021-05-03	DWDK01
GCA_001676355.1	B_61.contig	Baetis rhodani					Tywi			174117300	Contig	2016-06-24	LVVX01
GCA_018247395.1	SRR9330393	Barca bicolor						male		4845728	Contig	2021-05-03	DWHB01
GCA_018248095.1	SRR8954515	Baronia brevicornis					167			472425814	Contig	2021-05-03	DWHY01
GCA_022817705.1	ASM2281770v1	Baryconus sp. ZL-2020					Z214_OSUC 655026			222756437	Scaffold	2022-04-05	JABFOY01
GCA_023014485.1	ASM2301448v1	Bathynomus jamesi					JY-2021			5894292451	Contig	2022-04-15	JAJOZX01
GCA_018248135.1	SRR8954510	Battus belus					308			398889880	Contig	2021-05-03	DWIC01
GCA_028537555.1	ilBatPhil1.0.hap1	Battus philenor					CCGP_79_NKW_IND1	female		443215375	Scaffold	2023-02-07	JAQMYT01
GCA_018237425.1	SRR10158566	Befrostia elegia						male		1983581	Contig	2021-05-03	DVZV01
GCA_018237785.1	SRR10158567	Befrostia lalannei						male		106567397	Contig	2021-05-03	DVZU01
GCA_000775305.1	ASM77530v1	Belgica antarctica					Palmer_Station_2011			89567811	Scaffold	2014-09-03	JPYR01
GCA_916048285.2	idBelPand1.2	Bellardia pandia								617022296	Chromosome	2022-02-09	CAJZHU02
GCA_010883055.1	B_treatae_v1	Belonocnema kinseyi					2016_QV_RU_SX_M_011	male		1538686255	Chromosome	2020-02-21	JAAEHM01
GCF_010883055.1	B_treatae_v1	Belonocnema kinseyi					2016_QV_RU_SX_M_011	male	NCBI Annotation Release 100.20220217	1538686255	Chromosome	2020-02-21	JAAEHM01
GCA_910589475.2	ilBemIchn1.2	Bembecia ichneumoniformis								511395034	Chromosome	2022-10-14	CAJUUH02
GCA_913698125.1	Blapp1	Bembidion lapponicum								1266633	Contig	2021-09-13	CAJYCT01
GCA_913698245.1	Btrans1	Bembidion nr. transversale OSAC:DRMaddison DNA3205								1417452	Contig	2021-09-13	CAJYDD01
GCA_001854935.1	ASM185493v1	Bemisia tabaci					MEAM1			615001830	Scaffold	2016-10-26	MAMS01
GCF_001854935.1	ASM185493v1	Bemisia tabaci					MEAM1		NCBI Annotation Release 100	615001830	Scaffold	2016-10-26	MAMS01
GCA_018248175.1	SRR8954509	Bhutanitis pulchristriata					2097			291541160	Contig	2021-05-03	DWID01
GCA_018247315.1	SRR9330409	Bibasis iluska mahintha						female		96271517	Contig	2021-05-03	DWGY01
GCA_910594885.2	idBibMarc1.1	Bibio marci								340009463	Chromosome	2022-10-14
GCA_947172395.1	ilBicAnyn1.1	Bicyclus anynana								457159770	Chromosome	2022-10-28	CAMWEB01
GCF_947172395.1	ilBicAnyn1.1	Bicyclus anynana							GCF_947172395.1-RS_2022_12	457159770	Chromosome	2022-10-28	CAMWEB01
GCA_021029175.1	ASM2102917v1	Bilobella aurantiaca								178568837	Scaffold	2021-12-03	VYYI01
GCA_018397915.1	ASM1839791v1	Birgus latro					MSLCC-1	male		2958575204	Scaffold	2021-05-18	JAGKTI01
GCA_905404145.2	ilBisBetu1.2	Biston betularia								404509252	Chromosome	2022-02-02	CAJQEU02
GCA_907269095.1	ilBlaAdus2.1	Blastobasis adustella								557424730	Chromosome	2021-05-19	CAJSME01
GCA_905147135.1	ilBlaLact1.1	Blastobasis lacticolella								577068156	Chromosome	2021-01-28	CAJHUS01
GCA_003018175.1	Bger_1.1	Blattella germanica		American Cyanamid = Orlando Normal			EBB2017	pooled male and female	Annotation submitted by Westfaelische Wilhelms-University	2037297555	Scaffold	2018-03-26	PYGN01
GCA_946965025.1	idBleFall4.1	Blera fallax								461821444	Chromosome	2022-09-24	CAMPTQ01
GCA_010015015.2	ASM1001501v2	Bolitophila cinerea					IRGN ZAWH00E1WX			335018599	Scaffold	2022-09-26	JAAAKO02
GCA_027564075.1	ASM2756407v1	Bolitophila hybrida					85HG7SDJGL			249061758	Scaffold	2023-01-03	JANSTU01
GCA_018250355.1	SRR7174539	Bolla brennus						male		14940017	Contig	2021-05-03	DWRB01
GCA_905231865.2	ilBolSele5.2	Boloria selene								399902484	Chromosome	2021-03-24
GCA_024516045.2	iyBomAffi1.2	Bombus affinis					iyBomAffi1	male		365123313	Chromosome	2022-08-05	JALLPS01
GCF_024516045.1	iyBomAffi1.2	Bombus affinis					iyBomAffi1	male	NCBI Annotation Release 100	365123313	Chromosome	2022-08-05	JALLPS01
GCA_019201815.1	ASM1920181v1	Bombus balteatus					NIW-01	male		250065621	Contig	2021-07-13	JAFJHM01
GCA_011952205.1	Bbif_JDL3187	Bombus bifarius					JDL3187	male		266784621	Scaffold	2020-04-03	JAAQOX01
GCF_011952205.1	Bbif_JDL3187	Bombus bifarius					JDL3187	male	NCBI Annotation Release 100	266784621	Scaffold	2020-04-03	JAAQOX01
GCA_014825925.1	ASM1482592v1	Bombus breviceps					SC7748			248124274	Chromosome	2020-10-02	JACXIW01
GCA_905333015.3	iyBomCamp1.3	Bombus campestris								275239257	Chromosome	2022-10-16	CAJOSK03
GCA_014737475.1	ASM1473747v1	Bombus confusus					SC7735			239101172	Scaffold	2020-09-25	JACXIV01
GCA_014737455.1	ASM1473745v1	Bombus consobrinus					SC7737			249068899	Scaffold	2020-09-25	JACXIU01
GCA_014737535.1	ASM1473753v1	Bombus cullumanus					SC7732			246986414	Scaffold	2020-09-25	JACXIX01
GCA_014737525.1	ASM1473752v1	Bombus difficillimus					SC7740			243560081	Scaffold	2020-09-25	JACXIT01
GCA_014825975.1	ASM1482597v1	Bombus haemorrhoidalis					SC7734			240538686	Chromosome	2020-10-02	JACXIS01
GCA_905332935.1	iyBomHort1.1	Bombus hortorum								296297395	Chromosome	2021-03-19	CAJOSO01
GCA_024542735.1	iyBomHunt1.1	Bombus huntii					Logan2020A	male		317402180	Chromosome	2022-08-09	JANIEZ01
GCF_024542735.1	iyBomHunt1.1	Bombus huntii					Logan2020A	male	NCBI Annotation Release 100	317402180	Chromosome	2022-08-09	JANIEZ01
GCA_911387925.2	iyBomHypn1.2	Bombus hypnorum								297334159	Chromosome	2022-10-14	CAJVQY02
GCA_014825875.1	ASM1482587v1	Bombus ignitus					SC7727			242565149	Chromosome	2020-10-02	JACXIR01
GCA_000188095.4	BIMP_2.2	Bombus impatiens					North American commercial source	male		246856484	Scaffold	2011-09-22	AEQM02
GCF_000188095.3	BIMP_2.2	Bombus impatiens					North American commercial source	male	NCBI Annotation Release 103	246856484	Scaffold	2011-09-22	AEQM02
GCA_936014575.1	Bombus_lapidarius_EIv1	Bombus lapidarius								354349867	Contig	2022-09-13	CAKXZU01
GCA_014737405.1	ASM1473740v1	Bombus opulentus					SC7738			242353651	Scaffold	2020-09-24	JACXIQ01
GCA_905332965.1	iyBomPasc1.1	Bombus pascuorum								307548333	Chromosome	2021-03-19	CAJOSQ01
GCA_014737485.1	ASM1473748v1	Bombus picipes					SC7726			253987937	Scaffold	2020-09-25	JACXIP01
GCA_014737335.1	ASM1473733v1	Bombus polaris					SC7733			245790074	Scaffold	2020-09-24	JACXIO01
GCA_930367275.1	iyBomPrat1.1	Bombus pratorum								285050844	Chromosome	2022-02-13	CAKNEW01
GCA_014825855.1	ASM1482585v1	Bombus pyrosoma					SC7728			254804690	Chromosome	2020-10-02	JACXIN01
GCF_014825855.1	ASM1482585v1	Bombus pyrosoma					SC7728		NCBI Annotation Release 100	254804690	Chromosome	2020-10-02	JACXIN01
GCA_014737505.1	ASM1473750v1	Bombus sibiricus					SC7736			262420024	Scaffold	2020-09-25	JACXIM01
GCA_014737355.1	ASM1473735v1	Bombus skorikovi					SC7739			242038170	Scaffold	2020-09-24	JACXIH01
GCA_014737365.1	ASM1473736v1	Bombus soroeensis					SC7731			243573539	Scaffold	2020-09-24	JACXIL01
GCA_014737385.1	ASM1473738v1	Bombus superbus					SC7730			230139620	Scaffold	2020-09-24	JACXIK01
GCA_911622165.2	iyBomSyle1.2	Bombus sylvestris								302565711	Chromosome	2022-10-15	CAJVRE02
GCA_019677175.1	ASM1967717v1	Bombus sylvicola					GS6_Niwot	male		252081862	Contig	2021-08-18	JACSOB01
GCA_910591885.2	iyBomTerr1.2	Bombus terrestris								392962041	Chromosome	2022-02-09	CAJUYY02
GCF_910591885.1	iyBomTerr1.2	Bombus terrestris							NCBI Annotation Release 103	392962041	Chromosome	2022-02-09	CAJUYY02
GCA_014825825.1	ASM1482582v1	Bombus turneri					SC7729			243111512	Chromosome	2020-10-02	JACXIJ01
GCA_011952275.1	Bvanc_JDL1245	Bombus vancouverensis nearcticus					JDL1245	female		282133710	Scaffold	2020-04-03	JAAQRE01
GCF_011952275.1	Bvanc_JDL1245	Bombus vancouverensis nearcticus					JDL1245	female	NCBI Annotation Release 100	282133710	Scaffold	2020-04-03	JAAQRE01
GCA_011952255.1	Bvos_JDL3184-5_v1.1	Bombus vosnesenskii					JDL3184/JDL3185	male		275577952	Scaffold	2020-04-03	JAAQVK01
GCF_011952255.1	Bvos_JDL3184-5_v1.1	Bombus vosnesenskii					JDL3184/JDL3185	male	NCBI Annotation Release 100	275577952	Scaffold	2020-04-03	JAAQVK01
GCA_014737395.1	ASM1473739v1	Bombus waltoni					SC7747			231149577	Scaffold	2020-09-24	JACXII01
GCA_939192795.1	idBomDisc1.1	Bombylius discolor								279827877	Chromosome	2022-05-03	CALNDU01
GCA_932526495.1	idBomMajo1.1	Bombylius major								304311880	Chromosome	2022-03-23	CAKOBA01
GCA_002197625.1	Bhut1	Bombyx huttoni		Kalimpong				male		450338996	Scaffold	2017-06-19	ASCI01
GCA_003987935.1	ASM398793v1	Bombyx mandarina	wild silkmoth				Bman2017			398573003	Scaffold	2018-12-31	PYSK01
GCF_003987935.1	ASM398793v1	Bombyx mandarina	wild silkmoth				Bman2017		NCBI Annotation Release 100	398573003	Scaffold	2018-12-31	PYSK01
GCA_014905235.2	Bmori_2016v1.0	Bombyx mori		p50T						460334017	Chromosome	2020-10-13	BHWX01
GCF_014905235.1	Bmori_2016v1.0	Bombyx mori		p50T					NCBI Annotation Release 103	460334017	Chromosome	2020-10-13	BHWX01
GCA_937001585.2	ilBraVimi1.2	Brachylomia viminalis								782229127	Chromosome	2022-09-22	CAKZJQ02
GCA_945910035.1	idBraLaph1.1	Brachypalpus laphriformis								1071394021	Chromosome	2022-09-10	CAMDTY01
GCA_907164805.1	iBraPut3m.1	Brachyptera putata								436497185	Chromosome	2021-05-17
GCA_019776545.1	ASM1977654v1	Brachystomella parvula								118473689	Scaffold	2021-08-26	JABASM01
GCA_014529535.1	BU_Bcop_v1	Bradysia coprophila		Holo2				male		309728657	Chromosome	2020-09-11	VSDI01
GCA_014529535.2	BU_Bcop_v2	Bradysia coprophila		Holo2				male		309631872	Chromosome	2023-01-04	VSDI02
GCF_014529535.1	BU_Bcop_v1	Bradysia coprophila		Holo2				male	NCBI Annotation Release 100	309728657	Chromosome	2020-09-11	VSDI01
GCA_016920775.1	B2019C	Bradysia odoriphaga					B2019C	pooled male and female	Annotation submitted by Hebei Agricultural University	362665999	Scaffold	2021-02-23	JAFDOW01
GCA_023053555.1	BRLI_1.1	Branchinecta lindahli					BRLI_1	female		384837704	Scaffold	2022-04-19	JAKZAO01
GCA_023053575.1	BRLY_1.1	Branchinecta lynchi					BRLY_001	male		575750106	Scaffold	2022-04-19	JAKZAP01
GCA_921294245.1	PGI_MELIAE_v1	Brassicogethes aeneus							Annotation submitted by ROTHAMSTED RESEARCH	585278335	Chromosome	2022-01-17
GCA_947093115.1	ES_BD_1141.v2_0	Brenthis daphne								419103165	Chromosome	2022-10-31	CAMUPN01
GCA_921882275.1	SP_BI_364.v2_0	Brenthis ino							Annotation submitted by UNIVERSITY OF EDINBURGH	411873249	Chromosome	2021-12-19	CAKLHF01
GCA_003956705.1	VIB_BreviYothersi_1.0	Brevipalpus yothersi					EMBRAPA2013			71154195	Scaffold	2018-12-19	QZCP01
GCA_028293925.1	ASM2829392v1	Brueelia nebulosa					Et.F2	female		113965818	Scaffold	2023-01-30	JAQIBA01
GCA_934046635.1	iyBuaLabo1.1	Buathra laborator								329895160	Chromosome	2022-03-27	CAKOHB01
GCA_018249455.1	SRR7174382	Bungalotis erythus						male		365423499	Contig	2021-05-03	DWKN01
GCA_007844875.1	ASM784487v1	Busseola fusca								492902852	Scaffold	2019-08-05	VKGM01
GCA_018247915.1	SRR9330373	Butleria elwesi						male		248064589	Contig	2021-05-03	DWHI01
GCA_018249435.1	SRR7174380	Butleria flavomaculatus valdivianus								140909556	Contig	2021-05-03	DWKP01
GCA_018251655.1	SRR7174374	Cabirus procas						male		359584244	Contig	2021-05-03	DWPL01
GCA_020352625.1	CactoFuEDEI	Cactoblastis cactorum					RN738DM	male		411558002	Scaffold	2021-10-07	JADGIL01
GCA_021605075.1	Cdar_1.0	Caerostris darwini							Annotation submitted by Institute for Advanced Biosciences, Keio University	1501919382	Scaffold	2021-11-19	BPLQ01
GCA_021605095.1	Cext_1.0	Caerostris extrusa							Annotation submitted by Institute for Advanced Biosciences, Keio University	1420656204	Scaffold	2021-11-19	BPLR01
GCA_927399485.1	ilCalPalu1.1	Calamotropha paludella								742465520	Chromosome	2022-02-03	CAKMJK01
GCA_002740975.1	10MxCF	Calanus finmarchicus					AP2			3585771	Contig	2017-11-01	PEHX01
GCA_002740985.1	10MxCG	Calanus glacialis					AP1			3941106	Contig	2017-11-01	PEHW01
GCA_002245505.1	Cne_v1	Calephelis nemesis						male		808524533	Scaffold	2017-08-10	NJDD01
GCA_018236665.1	SRR10158584	Calephelis perditalis						female		627390309	Contig	2021-05-03	DVZK01
GCA_002245475.1	Cvi_v1	Calephelis virginiensis						male		855081797	Scaffold	2017-08-10	NJDC01
GCA_013387185.1	ASM1338718v1	Caligus rogercresseyi					FCH		Annotation submitted by Universidad de Concepcion	478201101	Chromosome	2019-11-13
GCA_020233015.1	Csap_IMET_v1	Callinectes sapidus					IMET-TCO	female		997978898	Chromosome	2021-10-04	JAHFWG01
GCA_001017275.1	ASM101727v1	Calliphora vicina					BV_Calliphora	pooled male and female		459231066	Scaffold	2015-06-01	JXOT01
GCA_942486065.2	idCalVomi1.2	Calliphora vomitoria								707626003	Chromosome	2022-10-08	CALNXL02
GCA_022817625.1	ASM2281762v1	Calliscelio sp. ZL-2020					N197_OSUC 510634			165642299	Scaffold	2022-04-05	JABFOZ01
GCA_022606455.1	ASM2260645v1	Callitettix versicolor					DCBMC1	male		974958395	Chromosome	2022-03-18	JAJIZJ01
GCA_900659725.1	ASM90065972v1	Callosobruchus maculatus							Annotation submitted by Evolutionary Biology Centre	1007816681	Contig	2019-11-08	CAACVG01
GCA_027744295.1	NJAU_Cgua_1.0	Callyntrura guangdongensis					ZH5			141948039	Scaffold	2023-01-11	JAHZNB01
GCA_027744055.1	NJAU_Casp_1.0	Callyntrura sp. NNG-2020					KPT03			188372731	Scaffold	2023-01-11	JAHZNE01
GCA_002093875.1	Calsple1.0	Calopteryx splendens		PI-2016				female		1628352544	Scaffold	2017-04-14	LYUA01
GCA_022063505.1	RBINS_Cgran_v1	Calosoma granatense					RBINS_2014			167871001	Scaffold	2022-02-08	JAGJTL01
GCA_022817605.1	ASM2281760v1	Calotelea sp. ZL-2020					N192_OSUC 510629			77498572	Scaffold	2022-04-05	JABFPA01
GCA_018251375.1	SRR7174409	Calpodes ethlius						female		415728021	Contig	2021-05-03	DWPA01
GCA_018250535.1	SRR7174520	Caltoris sirius fusca						male		356584790	Contig	2021-05-03	DWNT01
GCA_001625245.1	3306_assembly_v2	Calycopis cecrops						female		728788927	Scaffold	2016-04-21	LUGF01
GCA_018237325.1	SRR10158578	Calydna sturnula								27073867	Contig	2021-05-03	DWBC01
GCA_912999815.1	ilCamMarg1.1	Campaea margaritaria								335209595	Chromosome	2021-08-18
GCA_009757345.1	UGE_Caugens_1.0	Campodea augens					MM-2018	female		1127042003	Scaffold	2019-12-16	VUNT01
GCA_948107755.1	iyCamRapt1.1	Campoletis raptor								218598667	Chromosome	2023-01-12	CANUFJ01
GCA_013761285.1	ASM1376128v1	Campoletis sonorensis					BS1	male		256042896	Scaffold	2020-07-27	JACEOJ01
GCA_003227725.1	Cflo_v7.5	Camponotus floridanus		SB8				female		284009182	Scaffold	2018-06-14	QANI01
GCF_003227725.1	Cflo_v7.5	Camponotus floridanus		SB8				female	NCBI Annotation Release 102	284009182	Scaffold	2018-06-14	QANI01
GCA_023638675.1	C.penn_1.0_hap1	Camponotus pennsylvanicus					Antoinette #7	female		306426343	Contig	2022-06-02	JALHBL01
GCA_025532165.1	iyCamVici1.0	Camponotus vicinus					PSW18456_S1	male		302730088	Scaffold	2022-10-03	JANXEZ01
GCA_018251035.1	SRR7174462	Camptopleura auxo								285228150	Contig	2021-05-03	DWOL01
GCA_947369205.1	icCanRufa1.1	Cantharis rufa								355314269	Chromosome	2022-12-04	CANBKR01
GCA_911387805.1	icCanRust1.1	Cantharis rustica								445917632	Chromosome	2021-07-21	CAJVQO01
GCA_932526535.1	ilCarClav1.1	Caradrina clavipalpis								474181573	Chromosome	2022-03-23
GCA_947462355.1	ilCarKade1.1	Caradrina kadenii								425987072	Chromosome	2022-12-06	CANHQF01
GCA_018231325.1	SRR12057639	Carcharodus alceae								199309235	Contig	2021-05-03	DWSH01
GCA_018231345.1	SRR12057640	Carcharodus tripolina								167437323	Contig	2021-05-03	DWAT01
GCA_910589575.2	ilCarQuer1.2	Carcina quercana								408882264	Chromosome	2022-04-28	CAJUUD02
GCA_011833715.1	IMCB_Crot_1.0	Carcinoscorpius rotundicauda					IMCB_SINMHF_001	female		1668682064	Chromosome	2020-04-01	VWRL01
GCA_019399895.1	Cobs2.1	Cardiocondyla obscurior				Brazil	alpha-2009 colony	pooled male and female		193051228	Scaffold	2021-07-29	JADYXP01
GCA_018237365.1	SRR10158579	Caria ino melicerta						female		524416919	Contig	2021-05-03	DVZN01
GCA_002091895.1	Cmul_gen_Assembly01	Caridina multidentata								1948953281	Scaffold	2017-04-03	BDMR01
GCA_014607495.2	ASM1460749v2	Carposina sasakii					BJYQ	male		399040036	Chromosome	2020-09-16
GCA_018250895.1	SRR7174471	Carterocephalus mandan								346870670	Contig	2021-05-03	DWTT01
GCA_944567765.1	ilCarPala2.1	Carterocephalus palaemon								394522428	Chromosome	2022-07-13	CALYMH01
GCA_018248895.1	SRR7174425	Carystus phorcus								388340267	Contig	2021-05-03	DWJN01
GCA_021464435.1	ULB_Chis1_1.0	Cataglyphis hispanica					Lineage 1	male		206388925	Chromosome	2022-01-19	JAJUXC01
GCF_021464435.1	ULB_Chis1_1.0	Cataglyphis hispanica					Lineage 1	male	NCBI Annotation Release 100	206388925	Chromosome	2022-01-19	JAJUXC01
GCA_004329405.1	Cnig_gn1	Cataglyphis niger					BZT_M4B	male		295977620	Scaffold	2019-03-06	SJPC01
GCA_000934665.2	Caqu_2.0	Catajapyx aquilonaris						female		285625633	Scaffold	2017-12-15	JYFJ02
GCA_930367265.1	ilCatFrax1.1	Catocala fraxini								780586440	Chromosome	2022-02-13	CAKNFB01
GCA_011634745.2	ASM1163474v2	Catotricha subobsoleta					FBL1L1UB45			276931238	Scaffold	2022-10-20	JAABKK02
GCA_900474305.1	Cfun	Cecidostiba fungosa								185537488	Scaffold	2018-06-30	UCOJ01
GCA_900474235.1	Csem	Cecidostiba semifascia								287222439	Scaffold	2018-06-30	UCQR01
GCA_018249395.1	SRR7174384	Cecropterus acanthopoda						female		38634684	Contig	2021-05-03	DWKM01
GCA_018250195.1	SRR7174578	Cecropterus albociliatus								469264532	Contig	2021-05-03	DWND01
GCA_018247815.1	SRR7174572	Cecropterus athesis						male		176276262	Contig	2021-05-03	DWGU01
GCA_018251575.1	SRR7174390	Cecropterus bathyllus						female		487105511	Contig	2021-05-03	DWPF01
GCA_018249335.1	SRR7174392	Cecropterus casica						male		390348596	Contig	2021-05-03	DWKJ01
GCA_018251515.1	SRR7174394	Cecropterus confusis						male		513179842	Contig	2021-05-03	DWTU01
GCA_018249915.1	SRR7174579	Cecropterus dorantes dorantes						female		552791610	Contig	2021-05-03	DWLI01
GCA_018249275.1	SRR7174399	Cecropterus evenus								371965110	Contig	2021-05-03	DWKE01
GCA_002930495.1	3311_assembly_v1_with_mito	Cecropterus lyciades						male		566818879	Scaffold	2018-02-20	MOOZ01
GCA_018250255.1	SRR7174581	Cecropterus phalaecus						female		244261182	Contig	2021-05-03	DWNC01
GCA_018249255.1	SRR7174396	Cecropterus rinta						male		3445150	Contig	2021-05-03	DWKH01
GCA_018247785.1	SRR7174575	Cecropterus takuta						male		291039529	Contig	2021-05-03	DWGT01
GCA_018249375.1	SRR7174393	Cecropterus tehuacana						male		310607815	Contig	2021-05-03	DWKI01
GCA_018249875.1	SRR7174573	Cecropterus toxeus						female		462106029	Contig	2021-05-03	DWNE01
GCA_018245275.1	SRR9330394	Celaenorrhinus aurivittatus						male		475439509	Contig	2021-05-03	DWSC01
GCA_018245215.1	SRR9330395	Celaenorrhinus cf. opalinus JZ-2019						female		355170328	Contig	2021-05-03	DWLK01
GCA_018246055.1	SRR9330397	Celaenorrhinus ficulnea ficulnea								5761953	Contig	2021-05-03	DWFD01
GCA_018245075.1	SRR9330396	Celaenorrhinus patula						male		181721844	Contig	2021-05-03	DWMM01
GCA_905187575.1	ilCelArgi3.1	Celastrina argiolus								499098782	Chromosome	2021-02-02	CAJJIP01
GCA_000671375.2	Cexi_2.0	Centruroides sculpturatus					CEXI.00-Female	female		925474958	Scaffold	2017-12-12	AXZI02
GCF_000671375.1	Cexi_2.0	Centruroides sculpturatus					CEXI.00-Female	female	NCBI Annotation Release 100	925474958	Scaffold	2017-12-12	AXZI02
GCA_018251135.1	SRR7174447	Cephise aelius								453903003	Contig	2021-05-03	DWOP01
GCA_000341935.2	Ccin1v2	Cephus cinctus						male		160731354	Scaffold	2014-07-09	AMWH01
GCF_000341935.2	Ccin1v2	Cephus cinctus						male	NCBI eukaryotic genome annotation pipeline	160731354	Scaffold	2014-07-09	AMWH01
GCA_004307685.1	ASM430768v1	Ceratina australensis					SR-2018			219302412	Scaffold	2019-02-27	SHCU01
GCA_001652005.1	ASM165200v1	Ceratina calcarata					Rehan_Ccalc_2016	pooled male and female		199936949	Scaffold	2016-05-25	LSNX01
GCF_001652005.1	ASM165200v1	Ceratina calcarata					Rehan_Ccalc_2016	pooled male and female	NCBI Annotation Release 101	199936949	Scaffold	2016-05-25	LSNX01
GCA_019453355.1	ASM1945335v1	Ceratina japonica					SR-2019			279946819	Scaffold	2021-08-05	SMSR01
GCA_000347755.4	Ccap_2.1	Ceratitis capitata								436474819	Scaffold	2017-11-06	AOHK02
GCF_000347755.3	Ccap_2.1	Ceratitis capitata							NCBI Annotation Release 103	436474819	Scaffold	2017-11-06	AOHK02
GCA_009869905.1	ASM986990v1	Ceratophysella communis					HNZHMD			162375375	Scaffold	2020-01-14	VNWX01
GCA_018883505.1	ASM1888350v1	Ceratosolen fusciceps					figwasp			237613957	Contig	2021-06-14	RCIC01
GCA_000503995.1	CerSol_1.0	Ceratosolen solmsi marchali						male		277059195	Scaffold	2013-12-04	ATAC01
GCF_000503995.1	CerSol_1.0	Ceratosolen solmsi marchali						male	NCBI Annotation Release 100	277059195	Scaffold	2013-12-04	ATAC01
GCA_022817645.1	ASM2281764v1	Ceratoteleas bidentatus					HC149_SCAU 3017212	female		389480550	Scaffold	2022-04-05	JABFPB01
GCA_910591515.1	iyCerRyby1.1	Cerceris rybyensis								418076835	Chromosome	2021-07-07	CAJUXP01
GCA_022539655.2	CSIRO_AGI_Cdub_v0.2	Ceriodaphnia dubia		CSIRO				hermaphrodite		129252561	Contig	2022-12-14	JAKUCG02
GCA_913698375.1	Cmasu2	Ceroptres masudai								1295004	Contig	2021-09-13	CAJYDA01
GCA_917834065.1	PGI_CEUTPL_v4	Ceutorhynchus assimilis							Annotation submitted by ROTHAMSTED RESEARCH	674950870	Chromosome	2022-07-12	CAKJTU04
GCA_018249595.1	SRR9330382	Chaetocneme critomedia critomedia						male		176287387	Contig	2021-05-03	DWLF01
GCA_025469195.1	ASM2546919v1	Chaitophorus viminalis					NAM_Cha_2020			411837257	Scaffold	2022-09-28	JAIPRK01
GCA_018247475.1	SRR9330379	Chamunda chamunda						female		4184374	Contig	2021-05-03	DWHG01
GCA_001014815.1	ASM101481v1	Chaoborus trivitattus					BV_Chaoborus	pooled male and female		269281158	Scaffold	2015-05-28	JXOU01
GCA_947361185.1	ilChaFerr1.1	Charanyca ferruginea								854648588	Chromosome	2022-12-04	CANAIE01
GCA_024363005.1	ASM2436300v1	Charaxes varanes					SCK94OLBS1			470132697	Scaffold	2022-07-21	JANCMC01
GCA_018247155.1	SRR7174567	Charidia lucaria						female		347106712	Contig	2021-05-03	DWEU01
GCA_948293265.1	idCheImpr3.1	Cheilosia impressa								394950496	Chromosome	2023-01-24	CAOIRA01
GCA_936431705.1	idChePaga1.1	Cheilosia pagana								354108297	Chromosome	2022-05-03	CAKZFA01
GCA_948107745.1	idCheSoro1.1	Cheilosia soror								470002578	Chromosome	2023-01-12	CANUFK01
GCA_946477585.1	idCheUrba1.1	Cheilosia urbana								546925253	Chromosome	2022-09-13	CAMLCR01
GCA_916610125.1	idCheVulp2.1	Cheilosia vulpina								405365642	Chromosome	2021-10-01	CAKAIU01
GCA_028641665.1	GZ_Cfor_V1	Chelonus formosanus					Cfor-HNDZ	pooled male and female		139590424	Chromosome	2023-02-22	JAEEFX01
GCA_013357705.1	ASM1335770v1	Chelonus insularis					UGA/USDA-ARS -01	male		135730493	Scaffold	2020-06-17	JABGOM01
GCF_013357705.1	ASM1335770v1	Chelonus insularis					UGA/USDA-ARS -01	male	NCBI Annotation Release 100	135730493	Scaffold	2020-06-17	JABGOM01
GCA_009830355.1	DU_Cdes_1.0	Cherax destructor					2,00 CDF	female		3336744225	Scaffold	2020-01-03	WNWK01
GCA_026875155.2	ASM2687515v2	Cherax quadricarinatus					HC-2022	male		5247605071	Chromosome	2022-12-14	JAPQEV01
GCF_026875155.1	ASM2687515v2	Cherax quadricarinatus					HC-2022	male	GCF_026875155.1-RS_2023_01	5247605071	Chromosome	2022-12-14	JAPQEV01
GCA_947359385.1	ilCheLega1.1	Chesias legatella								310258074	Chromosome	2022-12-03	CANAHS01
GCA_024721215.1	NJAU_Cchar-v1	Cheumatopsyche charites					YN-LCJ			223232897	Chromosome	2022-08-22	JACZEN01
GCA_902850365.2	PGI_CHILSU_V6	Chilo suppressalis							Annotation submitted by ROTHAMSTED RESEARCH	783446955	Chromosome	2022-09-09	CADHSE02
GCA_018248315.1	SRR7174540	Chioides albofasciatus						male		384567887	Contig	2021-05-03	DWIJ01
GCA_018248395.1	SRR7174541	Chioides vintra						male		213012351	Contig	2021-05-03	DWII01
GCA_018248655.1	SRR7174467	Chiomara georgina						female		399385526	Contig	2021-05-03	DWIZ01
GCA_016584305.1	ASM1658430v1	Chionoecetes opilio					MADBK_172401_WGS	male	Annotation submitted by Seoul National University	2002919378	Scaffold	2021-01-08	JACEEZ01
GCA_023345965.1	ASM2334596v1	Chironomidae sp.					concoct_68			50753847	Contig	2022-05-12	JAJQQL01
GCA_917627325.4	PGI_CHIRRI_v4	Chironomus riparius							Annotation submitted by ROTHAMSTED RESEARCH	191837449	Chromosome	2022-10-18	CAKJTK04
GCA_026123125.1	ASM2612312v1	Chironomus striatipennis					GB2022	male		181841860	Chromosome	2022-11-11	JANIWZ01
GCA_000786525.1	CT01	Chironomus tentans								213462749	Scaffold	2014-11-07	CBTT01
GCA_022539635.2	APGP_CSIRO_Ctep_0.2	Chironomus tepperi		1889				hermaphrodite		202172289	Scaffold	2022-03-10	JAKJNA01
GCA_932294275.1	ilChlSite2.1	Chloroclysta siterata								437871077	Chromosome	2022-03-11	CAKOAF01
GCA_020466095.1	Cory_1.0	Chlorops oryzae					DGQY			445960279	Chromosome	2021-10-15	JAIPUU01
GCA_018248235.1	SRR7174556	Choaspes benjaminii								357905988	Contig	2021-05-03	DWIE01
GCA_018251395.1	SRR7174411	Choranthus vitellius						male		411859152	Contig	2021-05-03	DWOZ01
GCA_025370935.1	NRCan_CFum_1	Choristoneura fumiferana					Glfc:IPQL:Cfum	male	Annotation submitted by Laurentian Forestry Centre	575343295	Chromosome	2022-09-23	JALGPW01
GCA_022817565.1	ASM2281756v1	Chromoteleia sp. ZL-2020					Z189_USNMENT01335806	female		266845803	Scaffold	2022-04-05	JABFPC01
GCA_010091895.2	ASM1009189v2	Chrysina resplendens					AFHOYGUGMI			68246219	Scaffold	2022-11-30	JAADJY02
GCA_941860345.1	PGI_CINC_vHiFi1	Chrysodeixis includens								369676332	Chromosome	2022-06-24	CALNXA01
GCA_944452925.2	icChrOric1.2	Chrysolina oricalcia								1423436458	Chromosome	2022-09-24	CALYCE02
GCA_027562985.1	Caen_1.0	Chrysomela aeneicollis					LM1			353918979	Chromosome	2023-01-04	JAJBZR01
GCA_014858695.1	ASM1485869v1	Chrysomya rufifacies					CPM2020	male		288472566	Scaffold	2020-10-07	JACGTJ01
GCA_020423425.1	ASM2042342v1	Chrysopa pallens					Cpal-BJ	male		538352598	Chromosome	2021-10-13	JAEMTY01
GCA_905475395.1	inChrCarn1.1	Chrysoperla carnea								560232532	Chromosome	2021-04-15	CAJQGA01
GCF_905475395.1	inChrCarn1.1	Chrysoperla carnea							NCBI Annotation Release 100	560232532	Chromosome	2021-04-15	CAJQGA01
GCA_910589605.1	ilChrCulm1.1	Chrysoteuchia culmella								645211292	Chromosome	2021-07-07	CAJUUR01
GCA_911387755.1	idChrBici1.1	Chrysotoxum bicinctum								912918972	Chromosome	2021-07-21	CAJVQW01
GCA_018150985.1	ASM1815098v1	Chymomyza costata					Sapporo	male		315184827	Contig	2021-04-28	JAECWU01
GCA_000648675.3	Clec_2.1	Cimex lectularius		Harlan			CLEC.00	male		510833625	Scaffold	2017-12-12	JHUN02
GCF_000648675.2	Clec_2.1	Cimex lectularius		Harlan			CLEC.00	male	NCBI Annotation Release 101	510833625	Scaffold	2017-12-12	JHUN02
GCA_902439185.1	CINCED3	Cinara cedri							Annotation submitted by CNAG	396042769	Scaffold	2019-09-18	CABPRJ01
GCA_001015075.1	ASM101507v1	Cirrula hians					BV_Ehians	pooled male and female		399685866	Scaffold	2015-05-29	JXOS01
GCA_937654795.1	idCisGlob1.1	Cistogaster globosa								837758165	Chromosome	2022-05-03	CALMVC01
GCA_028565815.1	ASM2856581v1	Cletocamptus dominicanus					IRGN JKZZ97SVYU			209620252	Scaffold	2023-02-09	JAOXNT01
GCA_947507545.1	iyCliInci1.1	Clistopyga incitator								260675948	Chromosome	2022-12-06	CANNPW01
GCA_002778355.1	ASM277835v1	Clitarchus hookeri					CLI525	female		3802613888	Scaffold	2017-11-16	NQII01
GCA_018250795.1	SRR7174503	Clito sp. Burns02								269143486	Contig	2021-05-03	DWOF01
GCA_902829235.1	CLODIP2	Cloeon dipterum							Annotation submitted by CNAG	180286980	Scaffold	2020-04-15	CADEPI01
GCA_022818195.1	CRG_Clogmia_1.0	Clogmia albipunctata		Sander				mixed		327719462	Scaffold	2022-04-05	JAFKQN01
GCA_905475355.2	ilCloCurt1.2	Clostera curtula								512665902	Chromosome	2022-02-02
GCA_900005825.1	CLUMA_1.0	Clunio marinus							Annotation submitted by MAX F. PERUTZ LABORATORIES	85491412	Scaffold	2016-11-28	CVRI01
GCA_920105625.2	idCluTigr1.2	Clusia tigrina								1216377468	Chromosome	2022-10-25	CAKKTE02
GCA_014851415.1	ASM1485141v1	Cnaphalocrocis medinalis					RLF-ZJU			528450314	Chromosome	2020-10-07	JABMDO01
GCA_001014335.1	ASM101433v1	Coboldia fuscipes					BV_Coboldia	pooled male and female		98759061	Scaffold	2015-05-28	JXOR01
GCA_907165205.1	icCocSept1.1	Coccinella septempunctata								398849173	Chromosome	2021-05-17	CAJRAZ01
GCF_907165205.1	icCocSept1.1	Coccinella septempunctata							NCBI Annotation Release 100	398849173	Chromosome	2021-05-17	CAJRAZ01
GCA_004302925.2	ASM430292v2	Cochliomyia hominivorax					J06 Research Colony	pooled male and female		534384686	Scaffold	2022-11-18	PYHX02
GCA_018251115.1	SRR7174443	Codatractus alcaeus						male		423191607	Contig	2021-05-03	DWOQ01
GCA_018249055.1	SRR7174421	Codatractus cyledis						male		348470121	Contig	2021-05-03	DWJR01
GCA_018248975.1	SRR7174420	Codatractus imalena								405533195	Contig	2021-05-03	DWJS01
GCA_027743765.1	NJAU_Cesp_1.0	Coecobrya sp. COE2					COE2			151127691	Scaffold	2023-01-11	JAHZMV01
GCA_018247095.1	SRR9330410	Coeliades ramanatek ramanatek						male		344205425	Contig	2021-05-03	DWEY01
GCA_947623535.1	iyCoeConi1.1	Coelioxys conoideus								417571978	Chromosome	2022-12-19	CANQJN01
GCA_017309665.1	UL_Cfrigida_v1.1	Coelopa frigida					SI0201	female		230965604	Chromosome	2021-03-09	JAFDUT01
GCA_947389925.1	idCoePili4.1	Coelopa pilipes								262952336	Chromosome	2022-12-04	CANDXB01
GCA_947284805.1	ilColFlav1.1	Coleophora flavipennella								989256818	Chromosome	2022-11-08	CAMYPC01
GCA_905220415.1	ilColCroc2.1	Colias croceus								324897031	Chromosome	2021-02-16
GCF_905220415.1	ilColCroc2.1	Colias croceus							NCBI Annotation Release 100	324897031	Chromosome	2021-02-16
GCA_013123115.1	ASM1312311v1	Colletes gigas					AHSC1104			273056604	Scaffold	2020-05-19	WUUM01
GCF_013123115.1	ASM1312311v1	Colletes gigas					AHSC1104		NCBI Annotation Release 100	273056604	Scaffold	2020-05-19	WUUM01
GCA_016920875.1	Utah_Ccol_1.0	Columbicola columbae					jgb_00001			207887661	Scaffold	2021-02-23	JADMLL01
GCA_913698275.1	Choog2	Columbicola hoogstraali					13-6,6			1357829	Contig	2021-09-13	CAJYCW01
GCA_001014875.1	ASM101487v1	Condylostylus patibulatus					BV_Cpatibulatus	pooled male and female		451941653	Scaffold	2015-05-28	JXOW01
GCA_948150665.1	ilConVacc3.1	Conistra vaccinii								720835524	Chromosome	2023-01-18	CANUHQ01
GCA_948455865.1	ihConAnce4.1	Conomelus anceps								957836206	Chromosome	2023-02-03	CAOJWK01
GCA_012932125.1	ASM1293212v1	Conopomorpha cramerella				Tawau, Sabah	LKM Madai			497288140	Scaffold	2020-04-29	SJJU01
GCA_009176525.2	AAFC_CNas_1.1	Contarinia nasturtii					CC-2019	female		185885008	Scaffold	2019-10-18	VYII01
GCF_009176525.2	AAFC_CNas_1.1	Contarinia nasturtii					CC-2019	female	NCBI Annotation Release 100	185885008	Scaffold	2019-10-18	VYII01
GCA_018251435.1	SRR7174406	Copaeodes aurantiaca						male		320477619	Contig	2021-05-03	DWPC01
GCA_000648655.2	Cflo_2.0	Copidosoma floridanum					CFLO.00-Male	male		553956141	Scaffold	2017-12-12	JBOX02
GCF_000648655.2	Cflo_2.0	Copidosoma floridanum					CFLO.00-Male	male	NCBI Annotation Release 101	553956141	Scaffold	2017-12-12	JBOX02
GCA_027574865.1	ASM2757486v1	Coproporus ventriculus					RV7VN649WA			302174007	Scaffold	2023-01-06	JAODAH01
GCA_013340265.1	CopFor1.0	Coptotermes formosanus							Annotation submitted by Department of Applied Biological Chemistry, Faculty of Agriculture, Kindai University	875711502	Scaffold	2020-06-01	BLKM01
GCA_003123905.1	LUC_Cscorp1	Cordylochernes scorpioides					IN4F04	pooled male and female		2807113356	Scaffold	2018-05-14	QEEW01
GCA_914767935.1	idCorMarg1.1	Coremacera marginata								979662365	Chromosome	2021-09-16	CAJZBS01
GCA_018247015.1	SRR9330407	Cornuphallus albafascia						male		86033664	Contig	2021-05-03	DWEZ01
GCA_946251885.1	ilCosPyra2.1	Cosmia pyralina								803261471	Chromosome	2022-09-12	CAMIUC01
GCA_905163495.3	ilCosTrap1.3	Cosmia trapezina								825172178	Chromosome	2022-10-25	CAJHZR03
GCA_018835575.1	Cchi_ZJU_1.0	Cotesia chilonis					zju			189510483	Scaffold	2021-06-10	RJVT01
GCA_905319865.3	Cotesia_congregata_Chromosomal_scale_assembly	Cotesia congregata				C. congregata specialized on M. sexta			Annotation submitted by Centre National de la Recherche Scientifique	199191156	Scaffold	2021-08-03	CAJNRD03
GCA_020080835.1	MPM_Cglom_v2.3	Cotesia glomerata					CgM1	male	Annotation submitted by Milwaukee Public Museum	288846213	Chromosome	2021-09-24	JAHXZJ01
GCF_020080835.1	MPM_Cglom_v2.3	Cotesia glomerata					CgM1	male	NCBI Annotation Release 100	288846213	Chromosome	2021-09-24	JAHXZJ01
GCA_013202065.2	CoteBio_Ctyphae	Cotesia typhae	Kobodo isofemale line					pooled male and female	Annotation submitted by IRBI-UMR 7261 CNRS - University of Tours	186662351	Contig	2021-07-19	JAAOIC02
GCA_000956155.1	ASM95615v1	Cotesia vestalis					ANU101			186103588	Contig	2015-03-18	JZSA01
GCA_905163465.1	ilCraLigu1.1	Craniophora ligustri								437978302	Chromosome	2021-01-27
GCA_022817545.1	ASM2281754v1	Cremastobaeus sp. ZL-2020					N186_OSUC 510623			283754444	Scaffold	2022-04-05	JABFPD01
GCA_901521435.1	Clev_1.0	Crematogaster levior								326199551	Scaffold	2019-07-16	CABEGB01
GCA_018246875.1	SRR9330691	Creonpyge creon creon						male		370945961	Contig	2021-05-03	DWFY01
GCA_018248155.1	SRR8954511	Cressida cressida					1827			400896243	Contig	2021-05-03	DWIB01
GCA_917880715.2	idCriBerb1.2	Criorhina berberina								410379867	Chromosome	2022-02-09	CAKJUL02
GCA_907269065.1	ilCroElin1.1	Crocallis elinguaria								430382504	Chromosome	2021-05-19	CAJSMC01
GCA_018248815.1	SRR7174434	Croniades pieria auraria								388984666	Contig	2021-05-03	DWJK01
GCA_946251905.1	icCryMora2.1	Cryptocephalus moraei								500544478	Chromosome	2022-09-12	CAMIUK01
GCA_013387265.1	SYSU_Cmont_1.0	Cryptolaemus montrouzieri					SYSU2018	male		988106770	Contig	2020-07-02	JABFTP01
GCA_002891405.2	Csec_1.0	Cryptotermes secundus							Annotation submitted by Westfaelische Wilhelms-University	1018932804	Scaffold	2018-01-17	NEVH01
GCF_002891405.2	Csec_1.0	Cryptotermes secundus							NCBI Annotation Release 101	1018932804	Scaffold	2018-01-17	NEVH01
GCA_003426905.1	ASM342690v1	Ctenocephalides felis					EL2017-DRISC	female		775452550	Scaffold	2018-08-24	QVAO01
GCF_003426905.1	ASM342690v1	Ctenocephalides felis					EL2017-DRISC	female	NCBI Annotation Release 100	775452550	Scaffold	2018-08-24	QVAO01
GCA_019453375.1	ASM1945337v1	Ctenoplectra terminalis					SR-2019			410320436	Scaffold	2021-08-05	SMSQ01
GCA_018245415.1	SRR9330384	Ctenoptilum multiguttatum						male		329917660	Contig	2021-05-03	DWLN01
GCA_016801865.2	TS_CPP_V2	Culex pipiens pallens					TS	female		566339288	Chromosome	2022-08-05	JADCQB02
GCF_016801865.2	TS_CPP_V2	Culex pipiens pallens					TS	female	GCF_016801865.2-RS_2022_12	566339288	Chromosome	2022-08-05	JADCQB02
GCA_015732765.1	VPISU_Cqui_1.0_pri_paternal	Culex quinquefasciatus		JHB				male		573214445	Chromosome	2020-12-04	JADDTP01
GCF_015732765.1	VPISU_Cqui_1.0_pri_paternal	Culex quinquefasciatus		JHB				male	NCBI Annotation Release 100	573214445	Chromosome	2020-12-04	JADDTP01
GCA_900002565.1	ASM90000256v1	Culicoides sonorensis								209428516	Contig	2018-01-23
GCA_020740445.1	IBAB_Cspp_1.0	Culicoides tainanus					IBAB-16	female		166927626	Contig	2021-11-04	JAJATT01
GCA_018249235.1	SRR7174400	Cupitha purreea						male		308137249	Contig	2021-05-03	DWKD01
GCA_018237905.1	SRR10158559	Curetis bulis						male		371728104	Contig	2021-05-03	DWAC01
GCA_018235945.1	SRR10158640	Curvie emesia						female		630711171	Contig	2021-05-03	DVYE01
GCA_905187585.1	ilCyaSemi1.1	Cyaniris semiargus								441504031	Chromosome	2021-02-02	CAJJIN01
GCA_946251805.1	ilCybMeso1.1	Cybosia mesomella								947567172	Chromosome	2022-09-12	CAMIUF01
GCA_026546445.1	ASM2654644v1	Cyclargus thomasi					QM5DH4G5XL			363404831	Scaffold	2022-11-30	JAOTAV01
GCA_018251175.1	SRR7174463	Cycloglypha thrasibulus								327345371	Contig	2021-05-03	DWTM01
GCA_948474715.1	ilCydAmpl1.1	Cydia amplana								504318984	Chromosome	2023-02-03	CAOLDY01
GCA_003425675.2	Cpom.V2	Cydia pomonella		Jiuquan				female		772891954	Scaffold	2019-03-29	QFTL02
GCA_910591565.2	ilCydSple1.2	Cydia splendana								630601649	Chromosome	2022-10-14	CAJUYE02
GCA_947568885.1	ilCydStro3.1	Cydia strobilella								542588748	Chromosome	2022-12-16	CANOQN01
GCA_021029165.1	ASM2102916v1	Cyphoderus albinus								237908440	Scaffold	2021-12-03	VYYJ01
GCA_001594065.1	Ccosl1.0	Cyphomyrmex costatus					MS0001		Annotation submitted by BGI	300316566	Scaffold	2016-03-25	LKEX01
GCF_001594065.1	Ccosl1.0	Cyphomyrmex costatus					MS0001		NCBI Annotation Release 100	300316566	Scaffold	2016-03-25	LKEX01
GCA_905338395.1	Cto_b1v02_max_arth_b2g_genome	Cyprideis torosa							Annotation submitted by University of Lausanne	334833579	Scaffold	2021-05-18	CAJPEW01
GCA_019603395.1	ASM1960339v1	Cyrtorhinus lividipennis					HZCliv-2012	male		345739711	Chromosome	2021-08-25	JADDOF01
GCA_000833685.1	ASM83368v1	Dactylopius coccus		MexFresh			grana & fresh insects			18613147	Contig	2015-02-09	JMCM01
GCA_025091365.1	ASM2509136v1	Daktulosphaira vitifoliae					Bord-2020	female		282588554	Scaffold	2022-09-08	JANVCY01
GCF_025091365.1	ASM2509136v1	Daktulosphaira vitifoliae					Bord-2020	female	NCBI Annotation Release 100	282588554	Scaffold	2022-09-08	JANVCY01
GCA_018245355.1	SRR9330375	Dalla costala						male		341153674	Contig	2021-05-03	DWMR01
GCA_018247615.1	SRR9330372	Dalla cyprius quinka						male		304983605	Contig	2021-05-03	DWHJ01
GCA_018245395.1	SRR9330374	Dalla eburones eburones						male		272597206	Contig	2021-05-03	DWMS01
GCA_018245335.1	SRR9330377	Dalla quadristriga						male		339621683	Contig	2021-05-03	DWLO01
GCA_025399875.1	ASM2539987v1	Dalotia coriaria					ID8LTWV9N9			133881084	Scaffold	2022-09-25	JAODOX01
GCA_916720795.1	Dchry2.2	Danaus chrysippus							Annotation submitted by UNIVERSITY OF EDINBURGH	354020300	Contig	2021-11-13	CAKASE01
GCA_018231745.1	SRR1552522	Danaus eresimus		Costa Rica				female		232968757	Contig	2021-05-03	DVQP01
GCA_018231765.1	SRR1552521	Danaus erippus		Brazil				male		238325120	Contig	2021-05-03	DVQQ01
GCA_018231785.1	SRR1980588	Danaus gilippus		Texas				female		290005577	Contig	2021-05-03	DVQO01
GCA_010014825.2	ASM1001482v2	Danaus melanippus					RG_28754			419842079	Scaffold	2023-01-03	JAAAKD02
GCA_009731565.1	Dplex_v4	Danaus plexippus plexippus					F-2	female		248676414	Chromosome	2019-12-11	DUEA01
GCF_009731565.1	Dplex_v4	Danaus plexippus plexippus					F-2	female	NCBI Annotation Release 100	248676414	Chromosome	2019-12-11	DUEA01
GCA_022539665.3	CSIRO_AGI_Dcar_v0.2	Daphnia carinata		CSIRO-1				hermaphrodite		108796088	Scaffold	2022-12-14	JAKKWT02
GCA_013387435.1	dubia_v0.01	Daphnia dubia					CWD_21	female		107502057	Scaffold	2020-07-02	JAAVJA01
GCA_918697745.1	Dgal_M5_v1	Daphnia galeata		M5			M5		Annotation submitted by LOEWE-TBG	133304630	Scaffold	2021-12-01	CAKKLH01
GCA_020631705.2	ASM2063170v1.1	Daphnia magna					NIES	female		161452108	Chromosome	2021-10-27	JAIFAF01
GCF_020631705.1	ASM2063170v1.1	Daphnia magna					NIES	female	NCBI Annotation Release 101	161452108	Chromosome	2021-10-27	JAIFAF01
GCA_016170125.1	FS6 v1.0	Daphnia obtusa					FS6	female		167553630	Scaffold	2020-12-22	JAACYE01
GCA_021134715.1	ASM2113471v1	Daphnia pulex					KAP4	pooled male and female		133181052	Chromosome	2021-12-09
GCF_021134715.1	ASM2113471v1	Daphnia pulex					KAP4	pooled male and female	NCBI Annotation Release 100	133181052	Chromosome	2021-12-09
GCA_021234035.2	SC_F0-13Bv2	Daphnia pulicaria					SC F1-1A			185057732	Chromosome	2022-01-11	JAJAGA01
GCF_021234035.1	SC_F0-13Bv2	Daphnia pulicaria					SC F1-1A		NCBI Annotation Release 100	185057732	Chromosome	2022-01-11	JAJAGA01
GCA_013167095.2	Dsi	Daphnia sinensis		WSL				female	Annotation submitted by Huazhong Agricultural University	119589095	Chromosome	2022-10-20	WJBH02
GCA_018248255.1	SRR7174550	Dardarina dardaris								210143222	Contig	2021-05-03	DWIF01
GCA_905338385.1	Dst_b1v02_max_arth_b2g_genome	Darwinula stevensoni							Annotation submitted by University of Lausanne	382098207	Scaffold	2021-05-19	CAJPEV01
GCA_028583605.1	ASM2858360v1	Dastarcus helophoroides					ZZ_2022a	female		538902350	Chromosome	2023-02-13	JAPAGP01
GCA_006980735.1	ASM698073v1	Dasypogon diadema					DiT60	female		505154499	Scaffold	2019-07-15	QYTT01
GCA_946251815.1	idDasAlbo1.1	Dasysyrphus albostriatus								662539497	Chromosome	2022-09-12	CAMIUA01
GCA_913698455.1	Drufa1	Degeeriella rufa					Dgruf			1364611	Contig	2021-09-13	CAJYDB01
GCA_905220455.2	ilDeiPorc1.2	Deilephila porcellus								402056583	Chromosome	2022-02-02	CAJMZX02
GCA_027574845.1	ASM2757484v1	Deinopsis erosa					4B5L7MR3XG			175684349	Scaffold	2023-01-06	JAODFZ01
GCA_021234595.1	iDiv_DRa_1.0	Delia radicum					iso-1	pooled male and female		1324421129	Chromosome	2021-12-20	JAEKOY01
GCA_018230265.1	SRR4341246	Delias oraia					KKH7UJNOI2			241176567	Contig	2021-05-03	DWCF01
GCA_010014985.2	ASM1001498v2	Delias pasithoe					JT4KIHDRM4			363611996	Scaffold	2022-10-05	JAAAKR02
GCA_020466585.2	Dpon_F_20191213v2	Dendroctonus ponderosae					FM_Combo_2020	female	Annotation submitted by Natural Resources Canada	223597517	Scaffold	2021-10-13	JAFETG01
GCF_020466585.1	Dpon_F_20191213v2	Dendroctonus ponderosae					FM_Combo_2020	female	NCBI Annotation Release 101	223597517	Scaffold	2021-10-13	JAFETG01
GCA_024550625.1	ASM2455062v1	Dendroctonus valens					Dva2017			322406506	Scaffold	2022-08-05	JAJTJO01
GCA_019925095.2	A622	Dendrolimus kikuchii					Ann1		Annotation submitted by Southwest Forestry University	705515768	Chromosome	2022-11-21	JAHHIN02
GCA_012273795.1	ASM1227379v1	Dendrolimus punctatus					SMC2019			614070971	Chromosome	2020-04-13	JAABVI01
GCA_023375885.2	qqDerAnde1.2	Dermacentor andersoni					qqDerAnde1	female		2485971885	Scaffold	2022-05-16	JALBCO01
GCF_023375885.1	qqDerAnde1.2	Dermacentor andersoni					qqDerAnde1	female	NCBI Annotation Release 100	2485971885	Scaffold	2022-05-16	JALBCO01
GCA_013339745.2	BIME_Dsil_1.4	Dermacentor silvarum					Dsil-2018		Annotation submitted by TIGMIC Group	2474293395	Chromosome	2022-06-24	JABSTS01
GCF_013339745.2	BIME_Dsil_1.4	Dermacentor silvarum					Dsil-2018		NCBI Annotation Release 101	2474293395	Chromosome	2022-06-24	JABSTS01
GCA_003439945.1	MRI_Dgall_1.0	Dermanyssus gallinae					Moredun			959010206	Contig	2018-08-31	QVRM01
GCA_020809275.1	ASM2080927v1	Dermatophagoides farinae					JKM2019		Annotation submitted by EasyATGC	58776842	Contig	2021-11-10	SDOV01
GCF_020809275.1	ASM2080927v1	Dermatophagoides farinae					JKM2019		NCBI Annotation Release 100	58776842	Contig	2021-11-09	SDOV01
GCA_001901225.2	ASM190122v2	Dermatophagoides pteronyssinus		airmid						70764025	Scaffold	2017-06-21	MQNO02
GCF_001901225.1	ASM190122v2	Dermatophagoides pteronyssinus		airmid					NCBI Annotation Release 100	70764025	Scaffold	2017-06-21	MQNO02
GCA_906901685.1	SCDETI_UL_ASM1	Desoria tigrina								211462971	Scaffold	2021-05-13	CAJQTU01
GCA_918026665.1	PGI_DIABBA_v3	Diabrotica balteata							Annotation submitted by ROTHAMSTED RESEARCH	1607257046	Chromosome	2022-07-12	CAKJVB03
GCA_917563875.2	PGI_DIABVI_V3a	Diabrotica virgifera virgifera								2533404242	Chromosome	2022-07-29
GCF_917563875.1	PGI_DIABVI_V3a	Diabrotica virgifera virgifera							NCBI Annotation Release 101	2533404242	Chromosome	2022-07-29
GCA_001412515.3	Dall2.0	Diachasma alloeum					Michigan		From INSDC submitter	384371871	Scaffold	2019-03-06	LDKA02
GCF_001412515.2	Dall2.0	Diachasma alloeum					Michigan		NCBI Annotation Release 101	384371871	Scaffold	2019-03-06	LDKA02
GCA_932294365.1	ilDiaChry1.1	Diachrysia chrysitis								386364714	Chromosome	2022-03-11	CAKOAH01
GCA_011421695.1	ASM1142169v1	Diadegma semiclausum					20140731			168496476	Contig	2020-03-18	LQNI01
GCA_027564275.1	ASM2756427v1	Diadocidia ferruginosa					OZ954M5LJB			381654596	Scaffold	2023-01-03	JANSTW01
GCA_009394715.1	ASM939471v1	Diadromus collaris					20131130			188922525	Contig	2019-10-30	LQNJ01
GCA_018237465.1	SRR10158564	Dianesia carteri								16553459	Contig	2021-05-03	DVZX01
GCA_000475195.1	Diaci psyllid genome assembly version 1.1	Diaphorina citri								485705082	Scaffold	2013-10-22	AWGM01
GCF_000475195.1	Diaci psyllid genome assembly version 1.1	Diaphorina citri							NCBI Annotation Release 102	485705082	Scaffold	2013-10-22	AWGM01
GCA_932274075.1	ilDiaRubi1.1	Diarsia rubi								624913938	Chromosome	2022-03-10	CAKNZU01
GCA_918026875.4	PGI_DIATSA_v4	Diatraea saccharalis							Annotation submitted by ROTHAMSTED RESEARCH	507694123	Chromosome	2022-11-09	CAKJVI04
GCA_022817525.1	ASM2281752v1	Dichoteleas sp. ZL-2020					N200_OSUC 510637			62733699	Scaffold	2022-04-05	JABFPF01
GCA_022817505.1	ASM2281750v1	Dicroscelio sp. ZL-2020					N193_OSUC 510630			190785161	Scaffold	2022-04-05	JABFPG01
GCA_948252095.1	ilDicOoxx2.1	Dicycla oo								936702010	Chromosome	2023-01-18	CAOCOZ01
GCA_019775805.1	ASM1977580v1	Dicyrtomina minuta								317950528	Scaffold	2021-08-26	JABASN01
GCA_947459985.1	ilDilCaer1.1	Diloba caeruleocephala								762516417	Chromosome	2022-12-06	CANHGH01
GCA_022537945.1	ASM2253794v1	Dinocampus coccinellae					C7_Kansas	female		162293113	Scaffold	2022-03-09	JAKDEE01
GCA_001313825.1	ASM131382v1	Dinoponera quadriceps					SergipeBrazil2010	male		259665865	Scaffold	2015-10-13	JPHR01
GCF_001313825.1	ASM131382v1	Dinoponera quadriceps					SergipeBrazil2010	male	NCBI Annotation Release 100	259665865	Scaffold	2015-10-13	JPHR01
GCA_003675995.1	ASM367599v1	Dinothrombium tinctorium					UoL-WK		Annotation submitted by University of Liverpool	180399227	Scaffold	2018-10-23	NCKU01
GCA_013421085.1	ASM1342108v1	Dione vanillae vanillae					agraulis			390746361	Scaffold	2020-07-16	JAATLS01
GCA_026250575.1	icDioCari1.1	Diorhabda carinulata					Delta	male		415369604	Chromosome	2022-11-21	JAOVUX01
GCA_026230145.1	icDioElon1.1	Diorhabda elongata					Crete	male		485337276	Chromosome	2022-11-18	JAOVVJ01
GCA_026230105.1	icDioSubl1.1	Diorhabda sublineata					icDioSubl1.1	male		456219552	Chromosome	2022-11-18	JAPHNJ01
GCA_027575565.1	ASM2757556v1	Diploeciton nevermanni					YHD1MB5SDX			110461855	Scaffold	2023-01-06	JAODIE01
GCA_021155765.1	iyDipSimi1.1	Diprion similis					iyDipSimi1	male		270225736	Chromosome	2021-12-10	JAJNQI01
GCF_021155765.1	iyDipSimi1.1	Diprion similis					iyDipSimi1	male	NCBI Annotation Release 100	270225736	Chromosome	2021-12-10	JAJNQI01
GCA_004026295.1	ASM402629v1	Diptera sp. S2_005_002R2					S2_005_002R2b			43768535	Scaffold	2019-01-16	SCGR01
GCA_001186385.1	Dnoxia_1.0	Diuraphis noxia		RWA2				female		395057805	Scaffold	2015-07-23	JOTR01
GCF_001186385.1	Dnoxia_1.0	Diuraphis noxia		RWA2				female	NCBI Annotation Release 100	395057805	Scaffold	2015-07-23	JOTR01
GCA_018250115.1	SRR7174369	Doberes anticus								404243238	Contig	2021-05-03	DWKW01
GCA_018492975.1	ASM1849297v1	Dolichomitus sp. PSUC_FEM 10030005					PSUC_FEM 10030005	female		244358179	Scaffold	2021-05-25	JAAXZA01
GCA_018907195.1	ASM1890719v1	Dolichoris vasculosae					Dv_2			286208975	Contig	2021-06-16	JACCHY01
GCA_911387685.1	iyDolMedi1.1	Dolichovespula media								247580636	Chromosome	2021-07-22	CAJVQJ01
GCA_911387935.1	iyDolSaxo1.1	Dolichovespula saxonica								221833836	Chromosome	2021-07-21	CAJVQX01
GCA_918808275.2	iyDolSylv1.2	Dolichovespula sylvestris								232580358	Chromosome	2022-01-09	CAKKNJ02
GCA_907164885.2	qDolPla1.2	Dolomedes plantarius								2780156309	Chromosome	2022-10-30	CAJRAI02
GCA_027580035.1	ASM2758003v1	Dorylogaster longipes					IAL9QD7WNE			210377785	Scaffold	2023-01-06	JAODFX01
GCA_027564475.1	ASM2756447v1	Doxocopa laurentia					BB28U2JLKP			425202635	Scaffold	2023-01-03	JAOPTZ01
GCA_016069955.1	CAR_DARC_1.0	Drepana arcuata					BCY-2018	male		270472572	Scaffold	2020-12-15	JACCPG01
GCA_945859725.1	ilDreFalc1.1	Drepana falcataria								326729860	Chromosome	2022-07-22
GCA_948098885.1	ihDrePlat2.1	Drepanosiphum platanoidis								284505041	Chromosome	2023-01-09	CANUER01
GCA_018251635.1	SRR7174386	Drephalys kidonoi								357111686	Contig	2021-05-03	DWPI01
GCA_018903765.1	ASM1890376v1	Drosophila aff. chauvacae BK-2020					mont_up-71	male		212108578	Scaffold	2021-06-16	JAEIGO01
GCA_009650485.2	ASM965048v2	Drosophila albomicans		15112-1751.03				female		167525814	Chromosome	2022-08-16	WJDZ02
GCF_009650485.2	ASM965048v2	Drosophila albomicans		15112-1751.03				female	NCBI Annotation Release 101	167525814	Chromosome	2022-08-16	WJDZ02
GCA_018150905.1	ASM1815090v1	Drosophila ambigua					R42	male		161264264	Contig	2021-04-28	JAECWS01
GCA_018152915.1	ASM1815291v1	Drosophila americana					15010-0951.00	pooled male and female		183572841	Contig	2021-04-28	JAECXQ01
GCA_017639315.2	ASM1763931v2	Drosophila ananassae		14024-0371.13				pooled male and female		213817545	Chromosome	2021-07-16	JACRYV02
GCF_017639315.1	ASM1763931v2	Drosophila ananassae		14024-0371.13				pooled male and female	NCBI Annotation Release 102	213817545	Chromosome	2021-07-16	JACRYV02
GCA_018905855.1	ASM1890585v1	Drosophila anomelani					ano_1			137208091	Scaffold	2021-06-16	JAEIIZ01
GCA_018151165.1	ASM1815116v1	Drosophila arawakana					15182-2261.03	male		171389560	Contig	2021-04-28	JAECWX01
GCA_001654025.1	ASM165402v1	Drosophila arizonae					ariz_Son04			141386800	Scaffold	2016-05-09	LSRM01
GCF_001654025.1	ASM165402v1	Drosophila arizonae					ariz_Son04		NCBI Annotation Release 100	141386800	Scaffold	2016-05-09	LSRM01
GCA_008042795.1	UCB_Dasa_1.0	Drosophila asahinai					TKNK40	female		189050820	Scaffold	2019-08-21	VNJZ01
GCA_008121215.1	UCBerk_Dath_EB_1.0	Drosophila athabasca					NJ28			192660667	Chromosome	2019-08-28	VMQQ01
GCA_008042615.1	UCB_Daur_1.0	Drosophila auraria					14028-0471.01	female		197420731	Scaffold	2019-08-21	VNJW01
GCA_005876895.1	DaztRS1	Drosophila azteca		UCSD 14012-1071.03						219083522	Contig	2019-05-28	VCKU01
GCA_018874675.1	ASM1887467v1	Drosophila baimaii					14028-0481.01			175823710	Scaffold	2021-06-14	JAEIIU01
GCA_008044335.1	UCB_Dbak_1.0	Drosophila bakoue					Sao Tome Light	female		187248584	Scaffold	2019-08-21	VNJL01
GCA_018874595.1	ASM1887459v1	Drosophila barbarae					14028-0491.04			113181336	Scaffold	2021-06-14	JAEIIT01
GCA_025231255.1	RU_DBia_V1.1	Drosophila biarmipes		raj3				female		193597863	Chromosome	2022-09-16	JANEAA01
GCF_025231255.1	RU_DBia_V1.1	Drosophila biarmipes		raj3				female	NCBI Annotation Release 103	193597863	Chromosome	2022-09-16	JANEAA01
GCA_009664405.1	UCBerk_Dbif_1.0	Drosophila bifasciata					14012-0181.02	female		192749618	Chromosome	2019-11-15	WIOZ01
GCA_018153845.1	ASM1815384v1	Drosophila bipectinata					14024-0381.04	pooled male and female		192393922	Contig	2021-04-28	JAECYF01
GCF_018153845.1	ASM1815384v1	Drosophila bipectinata					14024-0381.04	pooled male and female	NCBI Annotation Release 102	192393922	Contig	2021-04-28	JAECYF01
GCA_008042755.1	UCB_Dbir_1.0	Drosophila birchii					14028-0521.00	female		156593892	Scaffold	2019-08-21	VNKA01
GCA_008042715.1	UCB_Dboc_1.0	Drosophila bocki					IR2-37	female		151202254	Scaffold	2019-08-21	VNJY01
GCA_018151655.1	ASM1815165v1	Drosophila bocqueti					YAK3_mont-66	male		173041441	Contig	2021-04-28	JAECXF01
GCA_021223745.1	ASM2122374v1	Drosophila bunnanda					BGI-SZ-2013b		Annotation submitted by BGI-Shenzhen	156309106	Scaffold	2021-12-17	JAJJHO01
GCA_008042655.1	UCB_Dbur_1.0	Drosophila burlai					14028-0781.00 or light 11X	female		175666184	Scaffold	2019-08-21	VNJT01
GCA_011750605.1	ASM1175060v1	Drosophila busckii		San Diego stock center, stock number 13000-0081.31				pooled male and female		118492362	Chromosome	2020-03-26	DULD01
GCF_011750605.1	ASM1175060v1	Drosophila busckii		San Diego stock center, stock number 13000-0081.31				pooled male and female	NCBI Annotation Release 101	118492362	Chromosome	2020-03-26	DULD01
GCA_018903735.1	ASM1890373v1	Drosophila cardini					15181-2181.03	male		181105816	Contig	2021-06-16	JAEIGM01
GCA_018152295.1	ASM1815229v1	Drosophila carrolli					KB866	pooled male and female		231219246	Contig	2021-04-28	JAECXJ01
GCA_018905695.1	ASM1890569v1	Drosophila chauvacae					14028-0761.00			133641973	Scaffold	2021-06-16	JAEIIP01
GCA_018874655.1	ASM1887465v1	Drosophila diplacantha					14028-0586.00			117734998	Scaffold	2021-06-14	JAEIIO01
GCA_018152125.1	ASM1815212v1	Drosophila dunni					15182-2291.00	male		177495819	Contig	2021-04-28	JAECXC01
GCA_018152505.1	ASM1815250v1	Drosophila elegans					14027-0461.03	female		178445117	Contig	2021-04-28	JAECXL01
GCF_018152505.1	ASM1815250v1	Drosophila elegans					14027-0461.03	female	NCBI Annotation Release 102	178445117	Contig	2021-04-28	JAECXL01
GCA_018150345.1	ASM1815034v1	Drosophila equinoxialis					14030-0741.00	male		221733993	Contig	2021-04-28	JAECWI01
GCA_018150545.1	ASM1815054v1	Drosophila ercepeae					14024-0432.00	pooled male and female		178957960	Contig	2021-04-28	JAECWL01
GCA_003286155.2	DereRS2	Drosophila erecta		14021-0224.00,06,07				pooled male and female		146538397	Contig	2018-10-23	QMER02
GCF_003286155.1	DereRS2	Drosophila erecta		14021-0224.00,06,07				pooled male and female	NCBI Annotation Release 101	146538397	Contig	2018-10-23	QMER02
GCA_018153835.1	ASM1815383v1	Drosophila eugracilis					14026-0451.02	female		164811307	Contig	2021-04-28	JAECYE01
GCF_018153835.1	ASM1815383v1	Drosophila eugracilis					14026-0451.02	female	NCBI Annotation Release 102	164811307	Contig	2021-04-28	JAECYE01
GCA_018874535.1	ASM1887453v1	Drosophila fengkainensis					XT33			158250599	Scaffold	2021-06-14	JAEIIN01
GCA_018152265.1	ASM1815226v1	Drosophila ficusphila					14025-0441.05	female		167832931	Contig	2021-04-28	JAECXK01
GCF_018152265.1	ASM1815226v1	Drosophila ficusphila					14025-0441.05	female	NCBI Annotation Release 102	167832931	Contig	2021-04-28	JAECXK01
GCA_018901825.1	ASM1890182v1	Drosophila funebris					fst01	male		154245976	Contig	2021-06-16	JAEIFK01
GCA_018153365.1	ASM1815336v1	Drosophila fuyamai					14029-0011.01	female		229100662	Contig	2021-04-28	JAECXW01
GCA_018874515.1	ASM1887451v1	Drosophila greeni					14028-0712.00			112789423	Scaffold	2021-06-14	JAEIIM01
GCA_018153295.1	ASM1815329v1	Drosophila grimshawi					15287-2541.00	female		191382978	Contig	2021-04-28	JAECXY01
GCF_018153295.1	ASM1815329v1	Drosophila grimshawi					15287-2541.00	female	NCBI Annotation Release 103	191382978	Contig	2021-04-28	JAECXY01
GCA_900245975.1	DGUA_6	Drosophila guanche							Annotation submitted by CNAG	140632981	Scaffold	2018-09-20	OUUW01
GCF_900245975.1	DGUA_6	Drosophila guanche							NCBI Annotation Release 100	140632981	Scaffold	2018-09-20	OUUW01
GCA_025200985.1	Dgunungcola_SK_2	Drosophila gunungcola		Sukarami				male	Annotation submitted by National Central University	189841955	Chromosome	2022-09-15	JAMKOV01
GCF_025200985.1	Dgunungcola_SK_2	Drosophila gunungcola		Sukarami				male	GCF_025200985.1-RS_2023_01	189841955	Chromosome	2022-09-15	JAMKOV01
GCA_003285905.2	DhydRS2	Drosophila hydei		15085-1641.00,03,60				pooled male and female		153741574	Contig	2019-05-29	QMEQ02
GCF_003285905.1	DhydRS2	Drosophila hydei		15085-1641.00,03,60				pooled male and female	NCBI Annotation Release 101	153741574	Contig	2019-05-29	QMEQ02
GCA_018153375.1	ASM1815337v1	Drosophila immigrans					15111.1731.12	female		183277074	Contig	2021-04-28	JAECXZ01
GCA_004354385.1	UK_Dinn_1.0	Drosophila innubila					TH190305	female		167978031	Chromosome	2019-03-19	SKCT01
GCA_004354385.2	ASM435438v2	Drosophila innubila					TH190305	female		166268644	Chromosome	2020-12-20	SKCT02
GCF_004354385.1	UK_Dinn_1.0	Drosophila innubila					TH190305	female	NCBI Annotation Release 100	167978031	Chromosome	2019-03-19	SKCT01
GCA_018903935.1	ASM1890393v1	Drosophila insularis					jp01i	male		212411654	Contig	2021-06-16	JAEIFP01
GCA_021223825.1	ASM2122382v1	Drosophila ironensis					BGI-SZ-2017a		Annotation submitted by BGI-Shenzhen	144278514	Scaffold	2021-12-17	JAJJHQ01
GCA_018152175.1	ASM1815217v1	Drosophila jambulina					14028-0671.01	pooled male and female		179653633	Contig	2021-04-28	JAECXH01
GCA_008042475.1	UCB_Dkan_1.0	Drosophila kanapiae					14028-0541.00	female		152203088	Scaffold	2019-08-21	VNJM01
GCA_023558455.1	ASM2355845v1	Drosophila kepulauana		15112-1761.03				female		163752921	Chromosome	2022-05-31	JAJOLM01
GCA_018152535.1	ASM1815253v1	Drosophila kikkawai					14028-0561.14	female		188799863	Contig	2021-04-28	JAECXM01
GCF_018152535.1	ASM1815253v1	Drosophila kikkawai					14028-0561.14	female	NCBI Annotation Release 102	188799863	Contig	2021-04-28	JAECXM01
GCA_023375715.1	Dkoe_m9kmw_v03	Drosophila koepferae		F				pooled male and female		169139524	Scaffold	2022-05-16	JAHFYX01
GCA_019972355.1	D_kohkoa_1.0	Drosophila kohkoa		X-145						170668061	Contig	2021-07-27	BJEL01
GCA_018153305.1	ASM1815330v1	Drosophila kurseongensis					SaPa58	female		206440819	Contig	2021-04-28	JAECXX01
GCA_004143845.1	ASM414384v1	Drosophila lacertosa					E-14007_faw	female		154130906	Scaffold	2019-02-06	SCDZ01
GCA_008044355.1	UCB_Dlac_1.0	Drosophila lacteicornis					11434	female		182681050	Scaffold	2019-08-21	VNKF01
GCA_008042735.1	UCB_Dleo_1.0	Drosophila leontia					RGN 210-13	female		164601511	Scaffold	2019-08-21	VNKB01
GCA_018905715.1	ASM1890571v1	Drosophila lini					14028-0581.00			133806944	Scaffold	2021-06-16	JAEIIL01
GCA_018903485.1	ASM1890348v1	Drosophila littoralis					1240J8	male		236786485	Scaffold	2021-06-16	JAEIGF01
GCA_008121275.1	UCBerk_Dlow_1.0	Drosophila lowei					Jillo6	male		184313494	Chromosome	2019-08-28	VHIG01
GCA_018874475.1	ASM1887447v1	Drosophila malagassya					J6			143663510	Scaffold	2021-06-14	JAEIIK01
GCA_018153235.1	ASM1815323v1	Drosophila malerkotliana malerkotliana					mal0-isoC	pooled male and female		191313204	Contig	2021-04-28	JAECXV01
GCA_004382145.1	ASM438214v1	Drosophila mauritiana		mau12				male		152298302	Chromosome	2019-04-16	NIGA01
GCF_004382145.1	ASM438214v1	Drosophila mauritiana		mau12				male	NCBI Annotation Release 100	152298302	Chromosome	2019-04-16	NIGA01
GCA_008042485.1	UCB_Dmay_1.0	Drosophila mayri					14028-0591.01	female		167807061	Scaffold	2019-08-21	VNJN01
GCA_004143765.1	ASM414376v1	Drosophila melanica					15030-1141.03_faw	female		149951920	Scaffold	2019-02-06	SCDT01
GCA_000001215.4	Release 6 plus ISO1 MT	Drosophila melanogaster							FlyBase Release 6.46	143706478	Chromosome	2014-08-01
GCF_000001215.4	Release 6 plus ISO1 MT	Drosophila melanogaster							FlyBase Release 6.46	143706478	Chromosome	2014-08-01
GCA_004143825.1	ASM414382v1	Drosophila micromelanica					15030.1151.01_maw	male		156838486	Scaffold	2019-02-06	SCDY01
GCA_003369915.2	D.miranda_PacBio2.1	Drosophila miranda		MSH22				male		287096000	Chromosome	2019-09-23	QNQS02
GCF_003369915.1	D.miranda_PacBio2.1	Drosophila miranda		MSH22				male	NCBI Annotation Release 102	287096000	Chromosome	2019-09-23	QNQS02
GCA_018153725.1	ASM1815372v1	Drosophila mojavensis					15081-1352.22	female		163170721	Contig	2021-04-28	JAECYD01
GCF_018153725.1	ASM1815372v1	Drosophila mojavensis					15081-1352.22	female	NCBI Annotation Release 102	163170721	Contig	2021-04-28	JAECYD01
GCA_003086615.1	ASM308661v1	Drosophila montana	Can3F9					male		183585048	Scaffold	2018-05-02	LUVX01
GCA_018904325.1	ASM1890432v1	Drosophila murphyi					DKPHETFM01	pooled male and female		153852709	Contig	2021-06-16	JAEIFX01
GCA_020883555.1	orgogozo-p-161206-1	Drosophila nannoptera		15090-1692.12						134504500	Scaffold	2021-11-18	JABVZY01
GCA_023558535.1	ASM2355853v1	Drosophila nasuta		15112-1781.00				female		171781232	Chromosome	2022-05-31	JAJOLN01
GCA_001654015.2	UFRJ_Dnav_4.2	Drosophila navojoa					navoj_Jal97		Annotation submitted by Biotechnology Institute of UNAM	147357603	Scaffold	2019-03-18	LSRL02
GCF_001654015.2	UFRJ_Dnav_4.2	Drosophila navojoa					navoj_Jal97		NCBI Annotation Release 101	147357603	Scaffold	2019-03-18	LSRL02
GCA_024703675.1	RU_Dneb_q3p	Drosophila nebulosa					14030-0761.06	pooled male and female		176556867	Chromosome	2022-08-25	JANFPS01
GCA_018903615.1	ASM1890361v1	Drosophila neocordata					14041-0831.00	male		194830689	Scaffold	2021-06-16	JAEIGI01
GCA_005889595.1	DR_NNAS_KL_v1	Drosophila neonasuta		IND_DNNAS_KL14				pooled male and female		131273702	Scaffold	2019-05-29	MRUE01
GCA_020829145.1	ASM2082914v1	Drosophila nigrodunni					15182-2311.00	female		145305457	Contig	2021-11-10	JACVCZ01
GCA_004149445.1	ASM414944v1	Drosophila nigromelanica					E-22901_faw	female		162543777	Scaffold	2019-02-06	SCDR01
GCA_008042635.1	UCB_Dnik_1.0	Drosophila nikananu					14028-0601.01	female		190505469	Scaffold	2019-08-21	VNJV01
GCA_003285875.3	DnovRS2.1	Drosophila novamexicana		15010-1031.04,08,12				pooled male and female		177223868	Contig	2018-10-23	QMEP02
GCF_003285875.2	DnovRS2.1	Drosophila novamexicana		15010-1031.04,08,12				pooled male and female	NCBI Annotation Release 100	177223868	Contig	2018-10-23	QMEP02
GCA_018151105.1	ASM1815110v1	Drosophila obscura					BZ-5 IFL	male		179834232	Contig	2021-04-28	JAECWW01
GCF_018151105.1	ASM1815110v1	Drosophila obscura					BZ-5 IFL	male	NCBI Annotation Release 101	179834232	Contig	2021-04-28	JAECWW01
GCA_018904815.1	ASM1890481v1	Drosophila ogumai					RGN3			134345277	Scaffold	2021-06-16	JAEIIJ01
GCA_018905755.1	ASM1890575v1	Drosophila ohnishii					MMY_326			133626863	Scaffold	2021-06-16	JAEIII01
GCA_005876975.1	DoreRS1	Drosophila orena		14021-0245.01						182891478	Contig	2019-05-28	VCKV01
GCA_018904745.1	ASM1890474v1	Drosophila orosa					14028-0611.00			142361551	Scaffold	2021-06-16	JAEIIH01
GCA_018150695.1	ASM1815069v1	Drosophila oshimai					MT-04	male		181013079	Contig	2021-04-28	JAECWM01
GCA_020883565.1	orgogozo-p-171030-0	Drosophila pachea		15090-1698.02						127516150	Scaffold	2021-11-18	JABVZX01
GCA_023558445.1	ASM2355844v1	Drosophila pallidifrons		PN175_E-19901				female		164659715	Chromosome	2022-05-31	JAHQRP01
GCA_021223865.1	ASM2122386v1	Drosophila pandora					BGI-SZ-2011d		Annotation submitted by BGI-Shenzhen	181393585	Scaffold	2021-12-17	JAJJHT01
GCA_018153455.1	ASM1815345v1	Drosophila parabipectinata					par2-isoB	pooled male and female		209862113	Contig	2021-04-28	JAECYA01
GCA_018904695.1	ASM1890469v1	Drosophila parvula					PHQ-1			143573646	Scaffold	2021-06-16	JAEIIG01
GCA_018152135.1	ASM1815213v1	Drosophila paulistorum					14030-0771.06	male		321171226	Contig	2021-04-28	JAECXG01
GCA_008042775.1	UCB_Dpec_1.0	Drosophila pectinifera					2112	female		149209000	Scaffold	2019-08-21	VNKC01
GCA_003286085.2	DperRS2	Drosophila persimilis		14011-0111.01,24,50						195512972	Contig	2018-10-23	QMET02
GCF_003286085.1	DperRS2	Drosophila persimilis		14011-0111.01,24,50					NCBI Annotation Release 101	195512972	Contig	2018-10-23	QMET02
GCA_018151275.1	ASM1815127v1	Drosophila prosaltans					14045-0901.02	male		214135114	Contig	2021-04-28	JAECWY01
GCA_018150935.1	ASM1815093v1	Drosophila pruinosa					iso-A1 I-9	male		201065926	Contig	2021-04-28	JAECWR01
GCA_018153035.1	ASM1815303v1	Drosophila pseudoananassae pseudoananassae					Wau 125	female		193740970	Contig	2021-04-28	JAECXR01
GCA_009870125.2	UCI_Dpse_MV25	Drosophila pseudoobscura		MV2-25				female		163266851	Chromosome	2020-03-03	WVEN01
GCF_009870125.1	UCI_Dpse_MV25	Drosophila pseudoobscura		MV2-25				female	NCBI Annotation Release 104	163266851	Chromosome	2020-03-03	WVEN01
GCA_021223935.1	ASM2122393v1	Drosophila pseudotakahashii					BGI-SZ-2011f		Annotation submitted by BGI-Shenzhen	185796206	Scaffold	2021-12-17	JAJJHV01
GCA_008042585.1	UCB_Dpun_1.0	Drosophila punjabiensis					14028-0531.01 or MYS-170-D	female		192339030	Scaffold	2019-08-21	VNJR01
GCA_018150725.1	ASM1815072v1	Drosophila quadrilineata					quad-TMU	male		202639777	Contig	2021-04-28	JAECWN01
GCA_018903745.1	ASM1890374v1	Drosophila repleta					kari30	male		154011936	Contig	2021-06-16	JAEIGN01
GCA_018150835.1	ASM1815083v1	Drosophila repletoides					ISZ-isoB I-10	male		181448104	Contig	2021-04-28	JAECWQ01
GCA_018152115.1	ASM1815211v1	Drosophila rhopaloa					14029-0021.01	pooled male and female		193508231	Contig	2021-04-28	JAECXI01
GCF_018152115.1	ASM1815211v1	Drosophila rhopaloa					14029-0021.01	pooled male and female	NCBI Annotation Release 102	193508231	Contig	2021-04-28	JAECXI01
GCA_004143805.1	ASM414380v1	Drosophila robusta					15020-1111.10_faw	female		179073841	Scaffold	2019-02-06	SCDV01
GCA_021223945.1	ASM2122394v1	Drosophila rubida					BGI-SZ-2011g		Annotation submitted by BGI-Shenzhen	137777123	Scaffold	2021-12-17	JAJJHW01
GCA_018153105.1	ASM1815310v1	Drosophila rufa					EH091 iso-C L_3	female		208439571	Contig	2021-04-28	JAECXS01
GCA_018903575.1	ASM1890357v1	Drosophila saltans					14045-0911.00	male		249306946	Contig	2021-06-16	JAEIGH01
GCA_016746245.2	Prin_Dsan_1.1	Drosophila santomea		STO CAGO 1482				female		146800522	Chromosome	2021-07-30	JAECZZ02
GCF_016746245.2	Prin_Dsan_1.1	Drosophila santomea		STO CAGO 1482				female	NCBI Annotation Release 101	146800522	Chromosome	2021-07-30	JAECZZ02
GCA_004382195.2	ASM438219v2	Drosophila sechellia		sech25				male		153084571	Chromosome	2019-04-16	NIFZ01
GCF_004382195.2	ASM438219v2	Drosophila sechellia		sech25				male	NCBI eukaryotic genome annotation pipeline	153084571	Chromosome	2019-04-16	NIFZ01
GCA_008042675.1	UCB_Dseg_1.0	Drosophila seguyi					14028-0671.02	female		178856532	Scaffold	2019-08-21	VNJU01
GCA_002093755.2	Dser1.1	Drosophila serrata		Fors4				pooled male and female		196034539	Contig	2017-04-14	MTTC01
GCF_002093755.2	Dser1.1	Drosophila serrata		Fors4				pooled male and female	NCBI eukaryotic genome annotation pipeline	196034539	Contig	2017-04-14	MTTC01
GCA_021224005.1	ASM2122400v1	Drosophila setifemur					BGI-SZ-2011a		Annotation submitted by BGI-Shenzhen	155894680	Scaffold	2021-12-17	JAJJHY01
GCA_016746395.2	Prin_Dsim_3.1	Drosophila simulans		w501				female		131663590	Chromosome	2021-10-05	NGVV02
GCF_016746395.2	Prin_Dsim_3.1	Drosophila simulans		w501				female	NCBI Annotation Release 103	131663590	Chromosome	2021-10-05	NGVV02
GCA_018150735.1	ASM1815073v1	Drosophila sp. 14030-0761.01					14030-0761.01	male		190454766	Contig	2021-04-28	JAECWO01
GCA_018901795.1	ASM1890179v1	Drosophila sp. st01m					st01m	male		127210605	Contig	2021-06-16	JAEIFG01
GCA_018904355.1	ASM1890435v1	Drosophila sproati					DKPTOMS02	pooled male and female		138134348	Contig	2021-06-16	JAEIFY01
GCA_018150375.1	ASM1815037v1	Drosophila sturtevanti					14043-0871.01	female		172592868	Contig	2021-04-28	JAECWJ01
GCA_008121235.1	UCBerk_Dsub_1.0	Drosophila subobscura					14011-0131.10	female		126232139	Chromosome	2019-08-28	VHIH01
GCF_008121235.1	UCBerk_Dsub_1.0	Drosophila subobscura					14011-0131.10	female	NCBI Annotation Release 100	126232139	Chromosome	2019-08-28	VHIH01
GCA_014743375.2	RU_Dsub_v1.1	Drosophila subpulchrella	RU33	33 F10 #4				female		265153789	Chromosome	2020-10-02	JACOEE01
GCF_014743375.2	RU_Dsub_v1.1	Drosophila subpulchrella	RU33	33 F10 #4				female	NCBI Annotation Release 100	265153789	Chromosome	2020-10-02	JACOEE01
GCA_018150745.1	ASM1815074v1	Drosophila sucinea					14030-0791.01	male		184689537	Contig	2021-04-28	JAECWP01
GCA_023558435.1	ASM2355843v1	Drosophila sulfurigaster albostrigata		15112-1811.04				female		168268292	Chromosome	2022-05-31	JAJOLL01
GCA_013340165.1	LBDM_Dsuz_2.1.pri	Drosophila suzukii		WT3_2.0						268012156	Chromosome	2020-06-15	WWNF01
GCF_013340165.1	LBDM_Dsuz_2.1.pri	Drosophila suzukii		WT3_2.0					NCBI Annotation Release 102	268012156	Chromosome	2020-06-15	WWNF01
GCA_018152695.1	ASM1815269v1	Drosophila takahashii					IR98-3 E-12201	female		165528346	Contig	2021-04-28	JAECXN01
GCF_018152695.1	ASM1815269v1	Drosophila takahashii					IR98-3 E-12201	female	NCBI Annotation Release 102	165528346	Contig	2021-04-28	JAECXN01
GCA_008042535.1	UCB_Dtan_1.0	Drosophila tani					14020-0011.00	female		180972673	Scaffold	2019-08-21	VNJO01
GCA_016746235.2	Prin_Dtei_1.1	Drosophila teissieri		GT53w				female		149494471	Chromosome	2021-08-03	JAEDAA02
GCF_016746235.2	Prin_Dtei_1.1	Drosophila teissieri		GT53w				female	NCBI Annotation Release 100	149494471	Chromosome	2021-08-03	JAEDAA02
GCA_018874455.1	ASM1887445v1	Drosophila trapezifrons					Bavi31			151600198	Scaffold	2021-06-14	JAEIIF01
GCA_014170255.2	RU_Dtri_1.1	Drosophila triauraria		14028-0651.00				female		195275685	Chromosome	2020-08-13	JABJVT01
GCA_018150885.1	ASM1815088v1	Drosophila tristis					Divibare2	male		158167647	Contig	2021-04-28	JAECWT01
GCA_018151085.1	ASM1815108v1	Drosophila tropicalis					14030-0801.00	male		211041385	Contig	2021-04-28	JAECWH01
GCA_008042515.1	UCB_Dtru_1.0	Drosophila truncata					RGN23	female		167897087	Scaffold	2019-08-21	VNJQ01
GCA_018904565.1	ASM1890456v1	Drosophila tsacasi					14028-0701.00			144985661	Scaffold	2021-06-16	JAEIHY01
GCA_018150405.1	ASM1815040v1	Drosophila varians					CKM15-L1	pooled male and female		143042420	Contig	2021-04-28	JAECWK01
GCA_003285735.2	DvirRS2	Drosophila virilis		15010-1051.48,49,85						189443829	Contig	2018-10-23	QMEO02
GCF_003285735.1	DvirRS2	Drosophila virilis		15010-1051.48,49,85					NCBI Annotation Release 103	189443829	Contig	2018-10-23	QMEO02
GCA_008042555.1	UCB_Dvul_1.0	Drosophila vulcana					14028-0711.00	female		187578810	Scaffold	2019-08-21	VNJP01
GCA_008042575.1	UCB_Dwat_1.0	Drosophila watanabei					14028-0531.02	female		196825890	Scaffold	2019-08-21	VNJS01
GCA_018902025.2	UCI_dwil_1.1	Drosophila willistoni					14030-0811.24	pooled male and female		246985538	Chromosome	2021-06-16	JAFEWB01
GCF_018902025.1	UCI_dwil_1.1	Drosophila willistoni					14030-0811.24	pooled male and female	NCBI Annotation Release 102	246985538	Chromosome	2021-06-16	JAFEWB01
GCA_016746365.2	Prin_Dyak_Tai18E2_2.1	Drosophila yakuba		Tai18E2				female		147883098	Chromosome	2021-07-30	JAEDAC02
GCF_016746365.2	Prin_Dyak_Tai18E2_2.1	Drosophila yakuba		Tai18E2				female	NCBI Annotation Release 102	147883098	Chromosome	2021-07-30	JAEDAC02
GCA_010014905.2	ASM1001490v2	Druon quercuslanigerum					IGRN PXLVTBVWL6			1254097287	Scaffold	2022-10-20	JAAAKG02
GCA_027574885.1	ASM2757488v1	Drusilla canaliculata					P97LFORQ9S			332694839	Scaffold	2023-01-06	JAODGA01
GCA_022651775.1	ASM2265177v1	Drusus annulatus					AC1			727941535	Contig	2022-03-21	JAGWCC01
GCA_019049465.1	Diul.assembly.v1.1	Dryas iulia moderata					JL-2021	female		440278161	Chromosome	2021-06-29	JAHESG01
GCA_947859195.1	ilDryRufi1.1	Drymonia ruficornis								369594427	Chromosome	2023-01-09	CANUEJ01
GCA_947523025.1	ilDryLabe1.1	Dryobota labecula								766976549	Chromosome	2022-12-07	CANNUW01
GCA_917490735.1	ilDryErem1.1	Dryobotodes eremita								709790899	Chromosome	2021-10-15	CAKJSZ01
GCA_002236955.1	ASM223695v1	Dryococelus australis					BP.DAU1			3416447916	Contig	2017-07-28	NKXL01
GCA_001272555.1	ASM127255v1	Dufourea novaeangliae					120121106		Annotation submitted by BGI	279505983	Scaffold	2015-08-21	LGHO01
GCF_001272555.1	ASM127255v1	Dufourea novaeangliae					120121106		NCBI Annotation Release 100	279505983	Scaffold	2015-08-21	LGHO01
GCA_018247115.1	SRR7174569	Duroca duroca duroca						male		271871485	Contig	2021-05-03	DWES01
GCA_018902295.1	ASM1890229v1	Dusona sp. PSUC_FEM 10030013					PSUC_FEM 10030013	female		241082464	Scaffold	2021-06-16	JABSMR01
GCA_018249995.1	SRR7174379	Dyscophellus porcius						male		411368901	Contig	2021-05-03	DWKQ01
GCA_006491805.2	Dsil_v2_genome	Dysdera silvatica					NMH25907	male		1365686336	Scaffold	2021-07-07	QLNU02
GCA_018251735.1	SRR7174365	Eantis mithridates tamenund						female		360619446	Contig	2021-05-03	DWPP01
GCA_018251775.1	SRR7174366	Eantis pallida						male		260265516	Contig	2021-05-03	DWTL01
GCA_018249015.1	SRR7174431	Eantis tosta						male		362547595	Contig	2021-05-03	DWJL01
GCA_027574905.1	ASM2757490v1	Earota dentata					VHS7FOBMAG			208680830	Scaffold	2023-01-06	JAODGB01
GCA_018250995.1	SRR7174464	Ebrietas anacreon								360137139	Contig	2021-05-03	DWOK01
GCA_018252075.1	SRR7174345	Eburuncus unifasciata								288772749	Contig	2021-05-03	DWPY01
GCA_027574925.1	ASM2757492v1	Ecitoglossa quadriceps					VNSX7NTE4P			123413133	Scaffold	2023-01-06	JAODGC01
GCA_913698445.1	Earac4	Ecitomorpha arachnoides					QSK7E2QEIC			1350066	Contig	2021-09-13	CAJYDG01
GCA_020341155.1	Ebur_v1.0	Eciton burchellii					LaSelva_male1		Annotation submitted by Eciton burchellii genome consortium	192453053	Scaffold	2021-10-07	JAHMML01
GCA_027574965.1	ASM2757496v1	Ecitophya simulans					5WWBU4KXO7			195817246	Scaffold	2023-01-06	JAODGE01
GCA_932527185.1	ilEclSila1.1	Ecliptopera silaceata								316535149	Chromosome	2022-03-23	CAKOBJ01
GCA_910591665.1	iyEctCont1.1	Ectemnius continuus								260337310	Chromosome	2021-07-07	CAJUYD01
GCA_910593735.2	iyEctLitu1.2	Ectemnius lituratus								235140587	Chromosome	2022-02-09	CAJVAQ02
GCA_018251055.1	SRR7174448	Ectomis asine								374619435	Contig	2021-05-03	DWOO01
GCA_018248775.1	SRR7174449	Ectomis labriaris						male		263584206	Contig	2021-05-03	DWJF01
GCA_018248795.1	SRR7174446	Ectomis octomaculata								466344074	Contig	2021-05-03	DWJG01
GCA_018248715.1	SRR7174450	Ectomis perniciosus						male		69363887	Contig	2021-05-03	DWJE01
GCA_018248455.1	SRR7174523	Ectomis pervivax								267220235	Contig	2021-05-03	DWIQ01
GCA_017562165.1	ASM1756216v1	Ectropis grisescens					XBB-Egri	female		784886525	Chromosome	2021-03-24	JADLOZ01
GCA_914767945.1	ilEilDepe1.1	Eilema depressum								622006817	Chromosome	2021-09-16
GCA_914829495.1	ilEilSoro1.1	Eilema sororculum								729401876	Chromosome	2021-09-28	CAJZCU01
GCA_014849505.1	AAL_Ekam_1.0	Elaeidobius kamerunicus					PL Ekam 1	male		269635327	Scaffold	2020-10-05	JACGEL01
GCA_018245175.1	SRR9330389	Elbella theseus						male		358675752	Contig	2021-05-03	DWMO01
GCA_947095575.1	ilEleCory1.1	Electrophaes corylata								347537795	Chromosome	2022-10-21	CAMUPP01
GCA_947532085.1	ilEleSimi1.1	Elegia similella								780449290	Chromosome	2022-12-07	CANNWO01
GCA_022817485.1	ASM2281748v1	Elgonia sp. ZL-2020					N191_OSUC 510628			242249060	Scaffold	2022-04-05	JABFPH01
GCA_947652605.1	icElmAene2.1	Elmis aenea								516500542	Chromosome	2022-12-21	CANTFG01
GCA_015832385.1	UofC_Ehyp_1.0	Elymnias hypermnestra					2sam	female		566918018	Scaffold	2020-12-08	JACTOM01
GCA_022817465.1	ASM2281746v1	Embidobia sp. ZL-2020					Z175_OSUC 655029	male		300666672	Scaffold	2022-04-05	JABFPI01
GCA_018236905.1	SRR10158627	Emesis aerigera						male		65041473	Contig	2021-05-03	DWDD01
GCA_018236165.1	SRR10158618	Emesis angularis								620090669	Contig	2021-05-03	DVYO01
GCA_018236585.1	SRR10158601	Emesis aurimna								530990381	Contig	2021-05-03	DVZB01
GCA_018236405.1	SRR10158608	Emesis brimo						female		550673051	Contig	2021-05-03	DVYV01
GCA_018236685.1	SRR10158596	Emesis castigata								521455013	Contig	2021-05-03	DVZE01
GCA_018236885.1	SRR10158630	Emesis cereus								46025288	Contig	2021-05-03	DWSU01
GCA_018237445.1	SRR10158597	Emesis condigna								606670352	Contig	2021-05-03	DWDG01
GCA_018237205.1	SRR10158614	Emesis cypria								465365389	Contig	2021-05-03	DWSW01
GCA_018237745.1	SRR10158589	Emesis diogenia								492877583	Contig	2021-05-03	DWSY01
GCA_018237125.1	SRR10158593	Emesis eurydice								534284023	Contig	2021-05-03	DVZH01
GCA_018237105.1	SRR10158598	Emesis fastidiosa								567658576	Contig	2021-05-03	DWUG01
GCA_018236025.1	SRR10158625	Emesis fatimella nobilata								12794087	Contig	2021-05-03	DVYM01
GCA_018237045.1	SRR10158623	Emesis furor								534452717	Contig	2021-05-03	DWUJ01
GCA_018236565.1	SRR10158600	Emesis glaucescens								525265186	Contig	2021-05-03	DVZC01
GCA_018236145.1	SRR10158617	Emesis heterochroa								674317282	Contig	2021-05-03	DVYP01
GCA_018237145.1	SRR10158588	Emesis heteroclita								545416215	Contig	2021-05-03	DWUH01
GCA_018237265.1	SRR10158626	Emesis lacrines								697981063	Contig	2021-05-03	DWSZ01
GCA_018236545.1	SRR10158603	Emesis liodes								604792686	Contig	2021-05-03	DVZA01
GCA_018236525.1	SRR10158599	Emesis lucinda								715334084	Contig	2021-05-03	DVZD01
GCA_018236285.1	SRR10158611	Emesis lupina						female		289467061	Contig	2021-05-03	DVYT01
GCA_018237065.1	SRR10158622	Emesis mandana								455903994	Contig	2021-05-03	DWUE01
GCA_018236185.1	SRR10158620	Emesis melancholica								546183054	Contig	2021-05-03	DVYN01
GCA_018237285.1	SRR10158629	Emesis neemias								641332829	Contig	2021-05-03	DWCA01
GCA_018237225.1	SRR10158619	Emesis ocypore								596609872	Contig	2021-05-03	DWSV01
GCA_018236645.1	SRR10158594	Emesis opaca						male		138238770	Contig	2021-05-03	DVZG01
GCA_018236125.1	SRR10158628	Emesis orichalceus								230910181	Contig	2021-05-03	DVYL01
GCA_018236305.1	SRR10158610	Emesis phyciodoides						male		698792679	Contig	2021-05-03	DVYU01
GCA_018237005.1	SRR10158609	Emesis poeas						female		53098255	Contig	2021-05-03	DWDE01
GCA_018236265.1	SRR10158606	Emesis progne								6939498	Contig	2021-05-03	DVYX01
GCA_018237025.1	SRR10158621	Emesis russula								484807544	Contig	2021-05-03	DWUF01
GCA_018236325.1	SRR10158604	Emesis satema								11252368	Contig	2021-05-03	DVYZ01
GCA_018236605.1	SRR10158615	Emesis saturata								520043657	Contig	2021-05-03	DVYR01
GCA_018237725.1	SRR10158592	Emesis spreta								595191676	Contig	2021-05-03	DWSX01
GCA_018236225.1	SRR10158612	Emesis tegula								639184668	Contig	2021-05-03	DVYS01
GCA_018236425.1	SRR10158605	Emesis temesa emesina								560956690	Contig	2021-05-03	DVYY01
GCA_018236205.1	SRR10158616	Emesis tenedia								655346022	Contig	2021-05-03	DVYQ01
GCA_018237085.1	SRR10158590	Emesis vulpina								13989138	Contig	2021-05-03	DWDI01
GCA_916618145.1	ilEmmMono1.1	Emmelina monodactyla								312395474	Chromosome	2021-10-01	CAKAJY01
GCA_018250955.1	SRR7174458	Emmelus purpurascens						male		22645536	Contig	2021-05-03	DWRV01
GCA_905163395.2	ilEndFlam1.2	Endotricha flammealis								473933762	Chromosome	2022-02-13	CAJHZK02
GCA_905220475.3	ilEnnFusc2.3	Ennomos fuscantarius								444910036	Chromosome	2022-10-25	CAJMZZ03
GCA_910589525.2	ilEnnQuei1.2	Ennomos quercinarius								491868579	Chromosome	2022-10-14	CAJUUG02
GCA_018250415.1	SRR7174551	Entheus sp. Burns01						female		357332739	Contig	2021-05-03	DWNL01
GCA_014595695.2	GWU_Ecla_1.1	Epargyreus clarus clarus					DC-2017			426392123	Contig	2021-02-23	JACTTY02
GCA_018252055.1	SRR7174346	Epargyreus spanna						male		307695930	Contig	2021-05-03	DWPX01
GCA_000507165.2	Edan_2.0	Ephemera danica						male	Annotation submitted by The i5k Initiative	474347418	Scaffold	2017-12-12	AYNC02
GCA_018467065.1	Eelu-V1	Ephestia elutella		GZZY				male		576941106	Chromosome	2021-05-25	JAEMBS01
GCA_921024065.1	Genome_ASM_M6_M11_kdef_b300	Ephestia kuehniella								353955619	Scaffold	2021-12-17	CAKLCC01
GCA_001014675.1	ASM101467v1	Ephydra gracilis					BV_Egracilis	pooled male and female		410872512	Scaffold	2015-05-28	JXPQ01
GCA_932526305.1	idEpiSucc1.1	Epicampocera succincta								398107694	Chromosome	2022-03-23	CAKOAZ01
GCA_021725515.1	Echi_V1	Epicauta chinensis					SAX-SD			151880834	Contig	2022-01-30	JAEDXX01
GCA_947049275.1	ilEpiBilu1.1	Epinotia bilunana								659028177	Chromosome	2022-10-09	CAMRIR01
GCA_945867215.1	ilEpiDema1.1	Epinotia demarniana								735796338	Chromosome	2022-09-09	CAMBMD01
GCA_932294315.1	ilEpiNise2.1	Epinotia nisella								584985792	Chromosome	2022-03-11	CAKOAI01
GCA_947578815.1	ilEpiRame1.1	Epinotia ramella								781976700	Chromosome	2022-12-18	CANPUT01
GCA_929447395.1	idEpiGros1.1	Epistrophe grossulariae								556592610	Chromosome	2022-02-09	CAKNBH01
GCA_947049315.1	idEpiEuco1.1	Epistrophella euchroma								523309982	Chromosome	2022-10-09
GCA_945859705.1	idEpiBalt1.1	Episyrphus balteatus								535345329	Chromosome	2022-09-13	CAMAOR01
GCA_018250095.1	SRR7174373	Eracon sarahburnsae								338743542	Contig	2021-05-03	DWKT01
GCA_905404285.2	ilEraDefo1.2	Erannis defoliaria								522356532	Chromosome	2022-10-14	CAJQFK02
GCA_923060345.2	ilEreAeth2.2	Erebia aethiops								473453904	Chromosome	2022-06-10	CAKLPR02
GCA_917051295.2	ilEreLige1.2	Erebia ligea								506382226	Chromosome	2022-02-09	CAKAVA02
GCA_011428145.1	ASM1142814v1	Ericerus pela					colony RIRI-1			654859808	Scaffold	2020-03-18	WOFM01
GCA_024679095.1	ASM2467909v1	Eriocheir sinensis	Jianghai 21					male		1765827443	Chromosome	2022-08-16	JAHNEI01
GCF_024679095.1	ASM2467909v1	Eriocheir sinensis	Jianghai 21					male	NCBI Annotation Release 100	1765827443	Chromosome	2022-08-16	JAHNEI01
GCA_913698285.1	Econn1	Eriopis connexa					adults			1070326	Contig	2021-09-13	CAJYDI01
GCA_013282895.1	WAA_JIC_1.0	Eriosoma lanigerum					AA05	female		334868328	Chromosome	2020-06-11	JABCUB01
GCA_944738645.1	idEriSepu1.1	Eristalinus sepulchralis								376833488	Chromosome	2022-07-13	CALYFP01
GCA_916610145.1	idEriArbu1.1	Eristalis arbustorum								451027004	Chromosome	2021-10-01	CAKAIZ01
GCA_001015145.1	ASM101514v1	Eristalis dimidiata					BV_Edimidiata	pooled male and female		315428702	Scaffold	2015-05-29	JXPC01
GCA_907269125.1	idEriPert2.1	Eristalis pertinax								482075123	Chromosome	2021-05-19	CAJSMF01
GCA_905231855.2	idEriTena2.2	Eristalis tenax								487002646	Chromosome	2022-02-02	CAJNIU02
GCA_022318145.1	SRR12057676	Ernsta bifida								136058999	Contig	2022-02-17	DWBG01
GCA_018232025.1	SRR12057677	Ernsta colotes								256127795	Contig	2021-05-03	DVQY01
GCA_018231865.1	SRR12057678	Ernsta confusa								7422978	Contig	2021-05-03	DVQX01
GCA_018230765.1	SRR12057675	Ernsta delagoae								253253939	Contig	2021-05-03	DWBH01
GCA_018230785.1	SRR12057682	Ernsta dromus								143815812	Contig	2021-05-03	DWBF01
GCA_018230825.1	SRR12057674	Ernsta nanus								60472275	Contig	2021-05-03	DWBI01
GCA_018230805.1	SRR12057683	Ernsta ploetzi								185843961	Contig	2021-05-03	DWAS01
GCA_018231845.1	SRR12057681	Ernsta secessus								93159364	Contig	2021-05-03	DVQV01
GCA_018231905.1	SRR12057679	Ernsta wrefordi								134343666	Contig	2021-05-03	DVQW01
GCA_018248615.1	SRR7174469	Erynnis brizo brizo						female		320271858	Contig	2021-05-03	DWIY01
GCA_905147235.1	ilEryTage1.1	Erynnis tages								329343411	Chromosome	2021-01-28	CAJHUV01
GCA_947086405.1	ilEspSulp1.1	Esperia sulphurella								453206733	Chromosome	2022-10-20	CAMTYV01
GCA_022840565.1	ASM2284056v1	Eubasilissa regina					EregNa19			917621729	Contig	2022-04-08	JAINEB01
GCA_023213315.1	euborellia.consensus.v1	Euborellia annulipes					SK2020b			944643464	Scaffold	2022-05-02	JAKCPI01
GCA_028830335.1	PSU_EPru_1.0	Eucera pruinosa					EPRU007PA	male		409050925	Scaffold	2023-02-23	JAMYCR01
GCA_944739405.2	ilEucMixx1.2	Euclidia mi								2320373592	Chromosome	2022-10-08	CALYKY02
GCA_947034925.1	ilEudProf1.1	Eudemis profundana								691272826	Chromosome	2022-10-07	CAMQQK01
GCA_947562085.1	ilEudLacu3.1	Eudonia lacustrata								699495293	Chromosome	2022-12-13	CANOAT01
GCA_019049475.1	ASM1904947v1	Eueides isabella					Eisa01			440123586	Chromosome	2021-06-29	JAEIOK01
GCA_018249855.1	SRR8883890	Eueides tales michaeli					09-132			792524222	Contig	2021-05-03	DWMZ01
GCA_001483705.2	ASM148370v2	Eufriesea mexicana					111107269		Annotation submitted by BGI	595427025	Scaffold	2016-05-09	LLKC01
GCF_001483705.2	ASM148370v2	Eufriesea mexicana					111107269		NCBI eukaryotic genome annotation pipeline	595427025	Scaffold	2016-05-09	LLKC01
GCA_002201625.1	Edil_v1.0	Euglossa dilemma					1	male		588199719	Scaffold	2017-06-20	NIJG01
GCA_947578425.1	ilEugGlar6.1	Eugnorisma glareosa								630991255	Chromosome	2022-12-18	CANPUN01
GCA_002872375.1	clam_shrimp_assembly_v0.1	Eulimnadia texana					JT4(4)5-L			120535642	Scaffold	2018-01-10	NKDA01
GCA_918843925.1	ilEulPrun1.1	Eulithis prunata								263131874	Chromosome	2021-11-16
GCA_947507515.1	ilEulTest2.1	Eulithis testata								308082778	Chromosome	2022-12-06	CANNPX01
GCA_018902335.1	ASM1890233v1	Eumacrocentrus americanus					PSUC_FEM 10030004	female		116920496	Scaffold	2021-06-16	JABSMT01
GCA_017140195.1	ASM1714019v1	Eumaeus atala								538113891	Scaffold	2021-03-02	JAFELO01
GCA_005406025.1	Evar_2.0	Eumeta japonica							Annotation submitted by Institue for Advanced Biosciences, Keio University	727118372	Scaffold	2019-04-18	BGZK01
GCA_900480025.1	Eann	Eupelmus annulatus								314961079	Scaffold	2018-07-01	UDEW01
GCA_900480035.1	Euro	Eupelmus urozonus								376747980	Scaffold	2018-07-06	UELX01
GCA_945859685.1	idEupCoro1.1	Eupeodes corollae								648195582	Chromosome	2022-09-13	CAMAOT01
GCA_920104205.1	idEupLati1.1	Eupeodes latifasciatus								846338106	Chromosome	2021-11-26	CAKKTC01
GCA_933666425.1	Euphydryas_editha	Euphydryas editha							Annotation submitted by Stockholm University	607788004	Scaffold	2022-07-01	CAKOGL01
GCA_018251475.1	SRR7174405	Euphyes dion						female		305064666	Contig	2021-05-03	DWPD01
GCA_943735965.1	ilEupAbbr2.1	Eupithecia abbreviata								383447363	Chromosome	2022-06-24	CALSES01
GCA_944547425.1	ilEupCent1.1	Eupithecia centaureata								465578106	Chromosome	2022-07-13	CALYMT01
GCA_947044415.1	ilEupDodo1.1	Eupithecia dodoneata								353641053	Chromosome	2022-10-07	CAMRHD01
GCA_947086465.1	ilEupExig1.1	Eupithecia exiguata								372871325	Chromosome	2022-10-20	CAMTYU01
GCA_947859395.1	ilEupInsi1.1	Eupithecia insigniata								438103773	Chromosome	2023-01-09	CANUEN01
GCA_946478455.1	ilEupVulg1.1	Eupithecia vulgata								454682321	Chromosome	2022-09-13	CAMLCU01
GCA_921972225.1	ilEupLuci1.1	Euplexia lucipara								661810392	Chromosome	2021-12-17	CAKLHH01
GCA_018907245.1	ASM1890724v1	Eupristina koningsbergeri					Fb45_1			318364391	Scaffold	2021-06-16	JACCHV01
GCA_905147225.2	ilEupSimi1.2	Euproctis similis								507633075	Chromosome	2022-02-02	CAJHUZ02
GCA_914767815.1	ilEupTran1.1	Eupsilia transversa								466907300	Chromosome	2021-09-16
GCA_026213755.1	CUHK_EHE_v1	Eurema hecabe					EH-2020			296268102	Scaffold	2022-11-16	JADANM01
GCA_018238005.1	DRR087481	Eurema mandarina		CF						265962552	Contig	2021-05-03	DWAJ01
GCA_018249515.1	SRR7174381	Euriphellus phraxanor						male		455215094	Contig	2021-05-03	DWKO01
GCA_002135145.1	EurM1.0	Euroglyphus maynei					Arlian Lab	pooled male and female	Annotation submitted by Wright State University	43424110	Scaffold	2017-05-12	MUJZ01
GCA_024741315.1	ASM2474131v1	Eurosta solidaginis					FDC8P3K50H			827167314	Scaffold	2022-08-24	JANTFC01
GCA_018247655.1	SRR8954508	Euryades corethrus					3716			317672028	Contig	2021-05-03	DWGN01
GCA_018237885.1	SRR10158563	Eurybia lycisca								383090576	Contig	2021-05-03	DVZY01
GCA_000591075.2	Eaff_2.0	Eurytemora affinis		Atlantic clade						389032277	Scaffold	2017-12-12	AZAI02
GCF_000591075.1	Eaff_2.0	Eurytemora affinis		Atlantic clade					NCBI Annotation Release 100	389032277	Scaffold	2017-12-12	AZAI02
GCA_018247635.1	SRR8954507	Eurytides dolicaon deicoon					11002			527521559	Contig	2021-05-03	DWGO01
GCA_900480045.1	Eadl	Eurytoma adleriae								314665288	Scaffold	2018-12-05	UXGC01
GCA_900475205.1	Ebru	Eurytoma brunniventris								321460311	Scaffold	2018-12-05	UXGB01
GCA_018249935.1	SRR7174553	Euschemon rafflesia rafflesia								28987082	Contig	2021-05-03	DWQZ01
GCA_003667255.2	SB_ver2_2022	Euschistus heros					2730			1311279844	Scaffold	2023-01-26	RCWM02
GCA_018237845.1	SRR10158562	Euselasia chrysippe								438505124	Contig	2021-05-03	DVZZ01
GCA_001015115.1	ASM101511v1	Eutreta diana					BV_Ediana	pooled male and female		233053157	Scaffold	2015-05-29	JXPB01
GCA_018257835.1	ELAP_v2.0	Euura lappo					17059	male		259850817	Scaffold	2021-05-04	JAEUYN01
GCA_018420115.1	EuSal_v.1	Euura saliciscinereae					TN-EAE_D_712	male		222200365	Scaffold	2021-05-20	JAFFZH01
GCA_947363495.1	ilEuzPing2.1	Euzophera pinguis								464714582	Chromosome	2022-12-04	CANASO01
GCA_024741255.1	ASM2474125v1	Exechia fusca					LCBS31W7Z6			279752425	Scaffold	2022-08-24	JANTBZ01
GCA_019453415.1	ASM1945341v1	Exoneura robusta					SR-2019			460705302	Scaffold	2021-08-05	SMSS01
GCA_019453975.1	ASM1945397v1	Exoneurella tridentata					SR-2019			441468643	Scaffold	2021-08-05	SMST01
GCA_905404265.1	ilFabAdip1.1	Fabriciana adippe								484811369	Chromosome	2021-04-15	CAJQFA01
GCA_018231045.1	SRR12057659	Favria cribrellum								319409526	Contig	2021-05-03	DWBQ01
GCA_900060175.1	FVIR	Ferrisia virgata								304570832	Scaffold	2016-03-27	FIZR01
GCA_947568875.1	ilFisYpsi1.1	Fissipunctia ypsillon								715127636	Chromosome	2022-12-16	CANOQK01
GCA_002217175.1	ASM221717v1	Folsomia candida		VU population				female	Annotation submitted by VU Amsterdam	221702752	Scaffold	2017-07-12	LNIX01
GCF_002217175.1	ASM221717v1	Folsomia candida		VU population				female	NCBI Annotation Release 101	221702752	Scaffold	2017-07-12	LNIX01
GCA_000806365.1	ASM80636v1	Fopius arisanus		USDA-PBARC FA_bdor				male		153631861	Scaffold	2014-12-23	JRKH01
GCF_000806365.1	ASM80636v1	Fopius arisanus		USDA-PBARC FA_bdor				male	NCBI Annotation Release 100	153631861	Scaffold	2014-12-23	JRKH01
GCA_024734495.1	UO_Faur_GA_v1.1	Forficula auricularia					URB_2019			1062210345	Scaffold	2022-08-23	JALMQS01
GCA_907163055.1	Faqxpol	Formica aquilonia x Formica polyctena								272015305	Contig	2021-05-15	CAJQTV01
GCA_003651465.1	ASM365146v1	Formica exsecta					Colony F162	male		277633851	Scaffold	2018-10-15	NPMM01
GCF_003651465.1	ASM365146v1	Formica exsecta					Colony F162	male	NCBI Annotation Release 100	277633851	Scaffold	2018-10-15	NPMM01
GCA_009859135.1	ASM985913v1	Formica selysi					DE90_pool_M	male		290452129	Chromosome	2020-01-14	WHNR01
GCA_019968535.1	UTMN_FragSetig_1.0	Fragariocoptes setiger					BMOC 18-1129-001#AD2665	pooled male and female	Annotation submitted by University of Tyumen	40885299	Contig	2021-09-14	JAIFTH01
GCA_000697945.5	Focc_3.1	Frankliniella occidentalis					FOCC.00		Annotation submitted by The i5k Initiative	405722110	Scaffold	2019-11-12	JMDY03
GCF_000697945.3	Focc_3.1	Frankliniella occidentalis					FOCC.00		NCBI Annotation Release 101	405722110	Scaffold	2019-11-12	JMDY03
GCA_011392965.1	Fvar_1.2	Frieseomelitta varia					USP_RPSP 00005682	male	Annotation submitted by University of Sao Paulo	275421029	Scaffold	2020-03-17	WNWW01
GCF_011392965.1	Fvar_1.2	Frieseomelitta varia					USP_RPSP 00005682	male	NCBI Annotation Release 100	275421029	Scaffold	2020-03-17	WNWW01
GCA_911728495.1	ilFurFurc1.1	Furcula furcula								736105881	Chromosome	2021-08-05	CAJVRU01
GCA_000255335.2	Mocc_1.1	Galendromus occidentalis								151460383	Scaffold	2012-03-27	AFFJ01
GCF_000255335.2	Mocc_1.1	Galendromus occidentalis							NCBI eukaryotic genome annotation pipeline	151460383	Scaffold	2012-03-27	AFFJ01
GCA_910591675.1	Galerucella calmariensis genome assembly	Galerucella calmariensis								588272243	Scaffold	2021-07-07	CAJUYG01
GCA_910591695.1	Galerucella pusilla genome assembly	Galerucella pusilla								513237794	Scaffold	2021-07-07	CAJUYI01
GCA_910591685.1	Galerucella tenella genome assembly	Galerucella tenella								460592984	Scaffold	2021-07-07	CAJUYH01
GCA_026898425.1	CSIRO_AGI_GalMel_v1	Galleria mellonella					WM207_F2			471899840	Contig	2022-12-14	JAPDED01
GCF_026898425.1	CSIRO_AGI_GalMel_v1	Galleria mellonella					WM207_F2		GCF_026898425.1-RS_2022_12	471899840	Contig	2022-12-14	JAPDED01
GCA_016164225.1	ASM1616422v1	Gammarus roeselii					Ou19			3239433295	Scaffold	2020-12-21	SDVV01
GCA_009823575.1	CNRS_Gbra_1.0	Ganaspis brasiliensis		Va				female		821362844	Scaffold	2019-12-31	RJVV01
GCA_011057455.1	ASM1105745v1	Ganaspis sp. Gsp50		Gsp50				female		530293777	Scaffold	2020-03-02	WNHD01
GCA_947859175.1	ilGanPyra1.1	Gandaritis pyraliata								295637629	Chromosome	2023-01-09	CANUEG01
GCA_025469175.1	ASM2546917v1	Geopemphigus sp. TES_GeoC_2020					TES_GeoC_2020			244380868	Scaffold	2022-09-28	JAIPRN01
GCA_022318305.1	SRR7174473	Gerosis bhagava						male		353947614	Contig	2022-02-17	DWRD01
GCA_001010745.2	Gbue_2.0	Gerris buenoi					GBUE.00	pooled males and females		994443371	Scaffold	2018-02-12	JHBY02
GCA_018248675.1	SRR7174466	Gesta gesta						male		242541019	Contig	2021-05-03	DWJA01
GCA_018252435.1	SRR7174337	Gindanes brontinus								467591910	Contig	2021-05-03	DWQB01
GCA_905404095.1	ilGlaAlex1.1	Glaucopsyche alexis								619528502	Chromosome	2021-04-15	CAJQFG01
GCA_023279145.1	CUHK_GM_x10	Glomeris maerens					JG-2019			149916616	Scaffold	2022-05-09	WWPM01
GCA_000688735.1	Glossina_austeni-1.0.3	Glossina austeni						female		370264922	Scaffold	2014-05-12	JMRR01
GCA_000671755.1	Glossina_brevipalpis_1.0.3	Glossina brevipalpis						female		315360362	Scaffold	2014-05-08	JFJS01
GCA_014805625.1	Yale_Gfus_2	Glossina fuscipes					IAEA_lab_2018		Annotation submitted by Yale School of Public Health	390087113	Scaffold	2020-09-30	JACGUE01
GCF_014805625.1	Yale_Gfus_2	Glossina fuscipes					IAEA_lab_2018		NCBI Annotation Release 100	390087113	Scaffold	2020-09-30	JACGUE01
GCA_001077435.1	ASM107743v1	Glossina morsitans morsitans					Yale			363107242	Contig	2014-03-12	CCAG01
GCA_000688715.1	Glossina_pallidipes-1.0.3	Glossina pallidipes						female		357332231	Scaffold	2014-05-12	JMRQ01
GCA_000818775.1	Glossina_palpalis_gambiensis-2.0.1	Glossina palpalis gambiensis					146720	female		380104241	Scaffold	2015-01-15	JXJN01
GCA_022606575.1	ASM2260657v1	Glossosoma conforme					G1			568236337	Scaffold	2022-03-17	JAGTXR01
GCA_936435175.1	iiGlyPell1.1	Glyphotaelius pellucidus								1037107663	Chromosome	2022-05-03	CAKZFC01
GCA_913698475.1	Gbili3	Gnoriste bilineata					6V2ZJ3MNLW			1188102	Contig	2021-09-13	CAJYDC01
GCA_018230945.1	SRR12057657	Gomalia elma								5012390	Contig	2021-05-03	DWBS01
GCA_018340375.1	Gfla_zju_1.0	Gonatopus flavifemur					zju			636540065	Scaffold	2021-05-11	JAFFJZ01
GCA_018342105.1	ULB_GQUI_1.0	Gonioctena quinquepunctata					Urbeis_2018_1		Annotation submitted by ULB	1731947787	Contig	2021-05-11	JAFIRS01
GCA_003055095.1	ASM305509v1	Goniozus legneri					Nottingham			140141882	Scaffold	2018-04-17	NCVS01
GCA_946811695.1	ihGonAcut1.1	Gonocerus acuteangulatus								1106193860	Chromosome	2022-09-15	CAMPFC01
GCA_018231245.1	SRR12057643	Gorgopas trochilus								217699676	Contig	2021-05-03	DWRP01
GCA_018250975.1	SRR7174468	Gorgythion begga						male		177145232	Contig	2021-05-03	DWTH01
GCA_018251695.1	SRR7174368	Grais stigmaticus								259093177	Contig	2021-05-03	DWPN01
GCA_018246935.1	SRR9330677	Granila paseas						female		55053328	Contig	2021-05-03	DWGF01
GCA_018247855.1	SRR8954549	Graphium androcles					1904			851994049	Contig	2021-05-03	DWHK01
GCA_025505425.1	ASM2550542v1	Graphium colonna					IRGN MM6OEV9DYU			1264678061	Scaffold	2022-09-30	JAOCPS01
GCA_913698395.1	Gdoso1	Graphium doson					LXECX27RQZ			1420758	Contig	2021-09-13	CAJYCU01
GCA_018252495.1	SRR4345447	Graphium evemon					L32KJGIQO6			1042811564	Contig	2021-05-03	DWSF01
GCA_018246115.1	SRR8954548	Graphium sarpedon					2021			596841229	Contig	2021-05-03	DWTD01
GCA_022674325.1	ASM2267432v1	Grapholita molesta					lab01			517710462	Chromosome	2022-03-22
GCA_916610205.1	ilGriApri1.1	Griposia aprilina								720411482	Chromosome	2021-10-01	CAKAIV01
GCA_017312745.1	Gbim_1.0	Gryllus bimaculatus		white eyes					Annotation submitted by Department of Bioscience and Bioindustry, Tokushima University	1658007496	Scaffold	2021-02-12	BOPP01
GCA_022817425.1	ASM2281742v1	Gryon sp. ZL-2020					H107_OSUC 627827	male		351408921	Scaffold	2022-04-05	JABFPJ01
GCA_018249615.1	SRR9330662	Gunayan rhacia						male		258124315	Contig	2021-05-03	DWLD01
GCA_018247335.1	SRR9330663	Gunayan rubricollis						male		217088555	Contig	2021-05-03	DWGK01
GCA_929108375.1	ilGymRufi1.1	Gymnoscelis rufifasciata								461994518	Chromosome	2022-02-09	CAKMYF01
GCA_916610165.2	idGymRotn1.2	Gymnosoma rotundatum								779127282	Chromosome	2022-02-13	CAKAJB02
GCA_001263275.1	ASM126327v1	Habropoda laboriosa					110345459		Annotation submitted by BGI	296954667	Scaffold	2015-08-13	LHQN01
GCF_001263275.1	ASM126327v1	Habropoda laboriosa					110345459		NCBI Annotation Release 100	296954667	Scaffold	2015-08-13	LHQN01
GCA_907165245.1	ilHabPyri1.1	Habrosyne pyritoides								400553399	Chromosome	2021-05-17
GCA_022817445.1	ASM2281744v1	Habroteleia sp. ZL-2020					Z217_OSUC 697959			354563700	Scaffold	2022-04-05	JABFPK01
GCA_018252135.1	SRR7174339	Haemactis sanguinalis						male		172685939	Contig	2021-05-03	DWTN01
GCA_013339765.2	BIME_HaeL_1.3	Haemaphysalis longicornis					HaeL-2018		Annotation submitted by TIGMIC Group	2554731864	Chromosome	2020-06-16	JABSTR01
GCA_003123925.1	Hi v1.0	Haematobia irritans		Kerrville in vitro susceptible				pooled male and female		1143537531	Scaffold	2018-05-14	PGFW01
GCA_022606495.2	ASM2260649v2	Halesus radiatus					L2			973340998	Scaffold	2022-03-21	JAHDVE02
GCA_028454255.1	HLIG_v2.2.0	Halictus ligatus					BERB002	female		310992892	Chromosome	2023-02-07	JAQQRO01
GCA_028454245.1	HQUA_v2.2.0	Halictus quadricinctus					BER8-A11H	female		290030938	Chromosome	2023-02-07	JAQQRP01
GCA_028454235.1	HRUB_v2.2.0	Halictus rubicundus					Hrub_2_HT	female		327913270	Chromosome	2023-02-07	JAQQRQ01
GCA_022750525.1	ASM2275052v1	Halotydeus destructor					VIC_2020	mixed	Annotation submitted by The University of Melbourne	48901993	Contig	2022-03-29	JAIUWE01
GCA_000696795.2	Hhal_2.0	Halyomorpha halys					HHAL.00	female		998224378	Scaffold	2017-12-15	JMPT02
GCA_000696795.3	Hhal_1.1	Halyomorpha halys					HHAL.00	female	Annotation submitted by The i5k Initiative	1150087594	Scaffold	2019-10-15	JMPT03
GCF_000696795.2	Hhal_2.0	Halyomorpha halys					HHAL.00	female	NCBI Annotation Release 101	998224378	Scaffold	2017-12-15	JMPT02
GCA_937662695.2	icHalSede1.2	Halyzia sedecimguttata								919090586	Chromosome	2022-10-09	CALNDA02
GCA_019776145.1	ASM1977614v1	Harlomillsia oculata								119225823	Scaffold	2021-08-26	JABASF01
GCA_914767665.1	icHarAxyr1.1	Harmonia axyridis								425524972	Chromosome	2021-09-16	CAJZBN01
GCF_914767665.1	icHarAxyr1.1	Harmonia axyridis							NCBI Annotation Release 100	425524972	Chromosome	2021-09-16	CAJZBN01
GCA_003227715.2	Hsal_v8.6	Harpegnathos saltator		DR-91				female		334161684	Scaffold	2018-06-14	QANH01
GCF_003227715.2	Hsal_v8.6	Harpegnathos saltator		DR-91				female	NCBI eukaryotic genome annotation pipeline	334161684	Scaffold	2018-06-14	QANH01
GCA_018245195.1	SRR9330398	Hasora badra badra						female		251778103	Contig	2021-05-03	DWTC01
GCA_018247075.1	SRR9330399	Hasora chromus						male		369117709	Contig	2021-05-03	DWFC01
GCA_025727935.1	ASM2572793v1	Hebomoia glaucippe					IRGN WIL784AAT9			229045880	Scaffold	2022-10-17	JAOSYY01
GCA_905332915.2	ilHecDyso1.2	Hecatera dysodea								640896252	Chromosome	2022-02-02	CAJOST02
GCA_905404275.2	ilHedSali1.2	Hedya salicella								742309209	Chromosome	2021-11-18	CAJQFL02
GCA_018250775.1	SRR7174506	Helias cama								360822755	Contig	2021-05-03	DWOC01
GCA_900068225.1	Heliconius_aoede.JM-09-347	Heliconius aoede								337370441	Scaffold	2017-04-25	FAPZ01
GCA_018246395.1	SRR7702547	Heliconius atthis					Heliconius atthis male #1	male		205487753	Contig	2021-05-03	DWER01
GCA_018249835.1	SRR8883889	Heliconius besckei					110-111			399443927	Contig	2021-05-03	DWNA01
GCA_018247715.1	SRR8883892	Heliconius burneyi					09-93			582151197	Contig	2021-05-03	DWGR01
GCA_024221835.1	H_cha_hap1	Heliconius charithonia	mariposario stock				SVB_003			352485794	Scaffold	2022-07-12	JAKFBP01
GCA_018231685.1	SRR4032078	Heliconius clysonymus					Heliconius clysonimus NCS2511	male		428294888	Contig	2021-05-03	DVQK01
GCA_018230605.1	SRR3102172	Heliconius congener					con9125			331529668	Contig	2021-05-03	DWAO01
GCA_900068235.1	Heliconius_cydno_alithea.CAM009999	Heliconius cydno alithea								282335894	Scaffold	2017-04-24	FAPN01
GCA_018230625.1	SRR3102171	Heliconius eleuchia					eleu08001	male		327203082	Contig	2021-05-03	DWAP01
GCA_900068365.1	Heliconius_elevatus_bari.MJ09-4056	Heliconius elevatus bari								364783738	Scaffold	2017-04-25	FAPS01
GCA_018249695.1	SRR8883904	Heliconius erato demophoon					6394			562157132	Contig	2021-05-03	DWQW01
GCA_013421005.1	ASM1342100v1	Heliconius erato x Heliconius himera					6700			587825014	Scaffold	2020-07-16	JAATLQ01
GCA_001485985.1	Heliconius_ethilla_aerotome.09-67	Heliconius ethilla aerotome								282526854	Scaffold	2015-12-17	FAPJ01
GCA_001486065.1	Heliconius_hecale_felix.09-273	Heliconius hecale felix								78530580	Scaffold	2015-12-16	FAPG01
GCA_018249775.1	SRR8883898	Heliconius hecalesia formosus					CAM002492			566016236	Contig	2021-05-03	DWMY01
GCA_900068455.1	Heliconius_hecuba_flava.CAM008550	Heliconius hecuba flava								212767244	Scaffold	2017-04-25	FAQH01
GCA_013403705.1	ASM1340370v1	Heliconius hermathena					HHFA19			391646345	Scaffold	2020-07-13	JAAIXJ01
GCA_900067975.1	Heliconius_heurippa.CH9	Heliconius heurippa								309419125	Scaffold	2017-04-25	FAPY01
GCA_018230445.1	SRR3102337	Heliconius hewitsoni					hew02130	male		325393557	Contig	2021-05-03	DWAN01
GCA_900068475.1	Heliconius_hierax.CAM008149	Heliconius hierax								210868349	Scaffold	2017-04-25	FAQL01
GCA_021202915.1	Hifi_Hhim_Hh08-01-s03l3	Heliconius himera		Hh08-01						443381118	Contig	2021-12-15	JAJHJA01
GCA_018230405.1	SRR4032054	Heliconius hortense					Heliconius hortense MRKhort2	male		409536564	Contig	2021-05-03	DWAL01
GCA_001485965.1	Heliconius_ismenius.STRI_003	Heliconius ismenius								259837422	Scaffold	2015-12-16	FAPP01
GCA_000313835.2	ASM31383v2	Heliconius melpomene melpomene					Panama inbred isolate 1			273786188	Scaffold	2012-03-01	CAEZ01
GCA_013403645.1	ASM1340364v1	Heliconius nattereri					HN_ID87	male		275868317	Scaffold	2020-07-13	JAAIXI01
GCA_016802625.1	ASM1680262v1	Heliconius numata					37(PJ16-45)			351227686	Scaffold	2021-02-02	JAEBDU01
GCA_900068735.1	Heliconius_pachinus.CAM008035	Heliconius pachinus								279264790	Scaffold	2017-04-26	FASS01
GCA_001486225.1	Heliconius_pardalinus_sergestus.09-202	Heliconius pardalinus sergestus								293608641	Scaffold	2015-12-17	FASU01
GCA_018231645.1	SRR4032011	Heliconius ricini					Heliconius ricini STRIWOM5792	male		342957225	Contig	2021-05-03	DVQM01
GCA_018237945.1	ERR266262	Heliconius sapho								335595728	Contig	2021-05-03	DWAE01
GCA_917862395.1	iHelSar1.1	Heliconius sara								348892302	Chromosome	2021-11-18	CAKJTV01
GCA_018249795.1	SRR8883900	Heliconius telesiphe telesiphe					11-919			674681607	Contig	2021-05-03	DWLH01
GCA_900068805.1	Heliconius_timareta_timareta.BC_0407	Heliconius timareta timareta								319429628	Scaffold	2017-04-27	FAUB01
GCA_900068815.1	Heliconius_wallacei.JM-04-200	Heliconius wallacei								365010054	Scaffold	2017-04-27	FAUM01
GCA_900068825.1	Heliconius_xanthocles.CAM009106	Heliconius xanthocles								198611823	Scaffold	2017-04-27	FAUE01
GCA_013389785.1	Chicago_HiC	Helicorthomorpha holstii					hh20190605			181200196	Scaffold	2020-07-06	JAAFCF01
GCA_023701775.1	HaSCD2	Helicoverpa armigera		SCD				male		356670323	Chromosome	2022-06-10	JAHDYT01
GCF_023701775.1	HaSCD2	Helicoverpa armigera		SCD				male	NCBI Annotation Release 101	356670323	Chromosome	2022-06-10	JAHDYT01
GCA_022581195.1	ilHelZeax1.1	Helicoverpa zea					HzStark_Cry1AcR	male		375165593	Chromosome	2022-03-18	JAKYJW01
GCF_022581195.2	ilHelZeax1.1	Helicoverpa zea					HzStark_Cry1AcR	male	NCBI Annotation Release 100	375165593	Chromosome	2022-03-18	JAKYJW01
GCA_018248575.1	SRR7174500	Heliopetes ericetorum						male		373302940	Contig	2021-05-03	DWIV01
GCA_018248555.1	SRR7174501	Heliopetes sublinea						male		390116060	Contig	2021-05-03	DWIU01
GCA_022398575.1	UMD_Hsub_1.1	Heliothis subflexa					HSU_RG_0222	male		466227171	Scaffold	2022-02-25	JAKRBP01
GCA_002382865.2	ASM238286v2	Heliothis virescens					HvINT-(11)-1-pool			404004474	Scaffold	2022-02-25	NWSH02
GCA_907164795.1	iHemFuc1.1	Hemaris fuciformis								448837683	Chromosome	2021-05-17	CAJRAC01
GCA_947063395.1	ilHemChry1.1	Hemistola chrysoprasaria								438237544	Chromosome	2022-10-16	CAMSTX01
GCA_947507615.1	ilHemAest2.1	Hemithea aestivaria								501696139	Chromosome	2022-12-07	CANNRZ01
GCA_020976665.1	CUHK_Hv_1	Heortia vitessoides					Nano-20200718			517883554	Scaffold	2021-11-24	JACJUM01
GCA_022817405.1	ASM2281740v1	Heptascelio sp. ZL-2020					Z224_OSUC 697966			159090796	Scaffold	2022-04-05	JABFPL01
GCA_026182355.1	ASM2618235v1	Hermatobates lingyangjiaoensis					XS_LYJhc			912184758	Contig	2022-11-15	JAPFBL01
GCA_905115235.1	iHerIll2.2.curated.20191125	Hermetia illucens							Annotation submitted by CAM	1004932590	Chromosome	2020-11-21	CAJHNG01
GCF_905115235.1	iHerIll2.2.curated.20191125	Hermetia illucens							NCBI Annotation Release 100	1004932590	Chromosome	2020-11-21	CAJHNG01
GCA_945859575.2	ilHerTari1.2	Herminia tarsipennalis								788433107	Chromosome	2022-09-23	CAMAOI02
GCA_905404135.1	ilHesComm1.1	Hesperia comma								525335281	Chromosome	2021-04-15	CAJQFD01
GCA_018248915.1	SRR7174422	Hesperia meskei straton						male		357818833	Contig	2021-05-03	DWJQ01
GCA_026573805.1	LOEWE_Hmag_1.0	Hesperophylax magnus					JH2021a			1215205050	Contig	2022-12-01	JAIUSX01
GCA_018248335.1	SRR7174536	Hesperopsis alpheus texana						female		304720485	Contig	2021-05-03	DWIK01
GCA_023373885.1	ASM2337388v1	Hestina assimilis					HMJD_F			423874072	Chromosome	2022-05-16	JAKCVQ01
GCA_022747635.1	ioHetAmer1.0.p	Hetaerina americana					1083.01	male		1630025798	Scaffold	2022-03-28	JAKTNV01
GCA_903986555.1	IQG0107_L5	Heterotrigona itama				Peninsular Malaysia			Annotation submitted by Malaysian Agriculture Research and Development Institute	262450989	Scaffold	2021-09-22	CAJDYZ01
GCA_018247535.1	SRR9330392	Hewitsoniella migonitis						male		192261585	Contig	2021-05-03	DWHC01
GCA_002916965.1	ASM291696v1	Hexapoda sp.					CG19_WC_8_21_14_NA_150_36_21			99041005	Scaffold	2018-02-05	PCFG01
GCA_028555115.1	ASM2855511v1	Himalopsyche japonica					HJ1			546840812	Scaffold	2023-02-08	JAHFWJ01
GCA_028554975.1	hk1	Himalopsyche kuldschensis					HK1			592402457	Contig	2023-02-08	JAHFWI01
GCA_022494535.1	ASM2249453v1	Himalopsyche phryganea					Him_phry1			633785554	Contig	2022-03-07	JAGVSL01
GCA_028583045.1	him_ht1	Himalopsyche tibetana					HHT1			665312086	Contig	2023-02-09	JAHFWH01
GCA_933228805.2	ilHipSeme1.2	Hipparchia semele								403405494	Chromosome	2022-10-25	CAKOFV02
GCA_947369225.1	ilHofPseu3.1	Hofmannophila pseudospretella								406154854	Chromosome	2022-12-04	CANBKS01
GCA_002738285.1	ASM273828v1	Holacanthella duospinosa					CW2015			327566771	Scaffold	2017-10-31	NIPM01
GCA_001015215.1	ASM101521v1	Holcocephala fusca					BV_Holcocephala	pooled male and female		516230974	Scaffold	2015-05-29	JXPE01
GCA_023838395.1	ASM2383839v1	Holcopasites calliopsidis					TJLS-2B	male		179375354	Contig	2022-06-21	JALHAQ01
GCA_023690525.1	ASM2369052v1	Holotrichia oblita					81SQS9		Annotation submitted by Shandong Academy of Agricultural Sciences	1415113966	Chromosome	2022-06-08	JALQSN01
GCA_021130785.2	UT_GWSS_2.1	Homalodisca vitripennis					AUS2020	pooled male and female		2304988238	Chromosome	2022-01-26	JAJKGG02
GCF_021130785.1	UT_GWSS_2.1	Homalodisca vitripennis					AUS2020	pooled male and female	NCBI Annotation Release 100	2304988238	Chromosome	2022-01-26	JAJKGG02
GCA_018991925.1	GMGI_Hamer_2.0	Homarus americanus					GMGI-L3	male	Annotation submitted by Gloucester Marine Genomics Institute, Inc.	2292059586	Scaffold	2021-06-23	JAHLQT01
GCF_018991925.1	GMGI_Hamer_2.0	Homarus americanus					GMGI-L3	male	NCBI Annotation Release 100	2292059586	Scaffold	2021-06-23	JAHLQT01
GCA_017140985.1	hormaphis_cornu_26Sep2017_PoQx8	Hormaphis cornu					80			319692780	Chromosome	2021-03-09	JABAOA01
GCA_018248535.1	SRR7174477	Hovala pardalina						female		263371348	Contig	2021-05-03	DWIW01
GCA_000764305.4	Hazt_2.0.2	Hyalella azteca					HAZT.00-mixed		Annotation submitted by Baylor College of Medicine	542348180	Scaffold	2019-09-09	JQDR03
GCF_000764305.2	Hazt_2.0.2	Hyalella azteca					HAZT.00-mixed		NCBI Annotation Release 101	542348180	Scaffold	2019-09-09	JQDR03
GCA_013339685.2	BIME_Hyas_1.3	Hyalomma asiaticum					Hyas-2018		Annotation submitted by TIGMIC Group	1713574309	Chromosome	2020-06-16	JABSTT01
GCA_910592705.1	FLE-Hm-IT	Hyalomma marginatum								1510130	Contig	2022-02-17	CAJUZP01
GCA_018250315.1	SRR7174552	Hyalothyrus neleus pemphigargyra								369354758	Contig	2021-05-03	DWNK01
GCA_013841215.1	ASM1384121v1	Hycleus cichorii					WYM002	male		99165299	Scaffold	2020-07-28	JACDRQ01
GCA_013841185.1	ASM1384118v1	Hycleus phaleratus					WYM001	male		90869815	Scaffold	2020-07-28	JACDRP01
GCA_914767645.1	ilHydMica1.1	Hydraecia micacea								562425167	Chromosome	2021-09-16	CAJZBC01
GCA_912999785.1	ilHydFurc1.1	Hydriomena furcata								423302054	Chromosome	2021-08-18	CAJVWF01
GCA_028571205.1	ASM2857120v1	Hydropsyche betteni					IRGN 4MNQ1PTR6Z			521800013	Scaffold	2023-02-09	JAOXNN01
GCA_009617725.1	HT1_wtdbg2_racon_pilon	Hydropsyche tenuis					HT1			229663394	Contig	2019-11-07	VTON01
GCA_905147375.1	ilHylFasc1.1	Hylaea fasciaria								327919484	Chromosome	2021-01-28	CAJHVH01
GCA_026225885.1	UHH_iyHylAnth1.0_haploid	Hylaeus anthracinus					JK02	male		254516172	Scaffold	2022-11-17	JANDJY01
GCF_026225885.1	UHH_iyHylAnth1.0_haploid	Hylaeus anthracinus					JK02	male	NCBI eukaryotic genome annotation pipeline	254516172	Scaffold	2022-11-17	JANDJY01
GCA_026283585.1	UHH_iyHylVolc1.0_haploid	Hylaeus volcanicus					JK05	male		252651163	Chromosome	2022-11-22	JANILQ01
GCF_026283585.1	UHH_iyHylVolc1.0_haploid	Hylaeus volcanicus					JK05	male	NCBI eukaryotic genome annotation pipeline	252651163	Chromosome	2022-11-22	JANILQ01
GCA_023078785.2	ilHylEuph1_pri	Hyles euphorbiae					DD_SB_20211214	male		504308118	Chromosome	2022-04-21	JALBCW01
GCA_009982885.2	myriam-sen2290-mb-hirise-a4l1o__03-26-2021	Hyles vespertilio					LG2117	male		651427907	Chromosome	2022-06-07	WUWR02
GCA_023701765.1	ASM2370176v1	Hylyphantes graminicola					IOZCAS20211209	pooled male and female		936076414	Chromosome	2022-06-10	JAJQQY01
GCA_905147285.1	ilHypProb1.1	Hypena proboscidalis								636770889	Chromosome	2021-01-28	CAJHVD01
GCA_018246135.1	SRR8954547	Hypermnestra helios maxima					2069			280716640	Contig	2021-05-03	DWTY01
GCA_003709505.1	ASM370950v1	Hyphantria cunea					Tianjin			510511702	Scaffold	2018-11-01	PKRV01
GCA_000988845.1	ASM98884v1	Hypochthonius rufulus					Hrpool1_GW1			172365132	Scaffold	2015-05-06	LBFL01
GCA_018107765.1	FuEDEI_HPun_1.1	Hypogeococcus pungens						male		238234246	Scaffold	2021-04-20	JAAOIU01
GCA_008963455.1	UofC_Hmis_v1.0	Hypolimnas misippus					hmisRef-201410	female		408793762	Scaffold	2019-10-10	SGBE01
GCA_018237165.1	SRR10158571	Hypophylla argenissa								494325353	Contig	2021-05-03	DWUI01
GCA_003589595.1	ASM358959v1	Hyposmocoma kahamanoa					Upper Palolo Valley			731440758	Scaffold	2018-09-21	QZCQ01
GCF_003589595.1	ASM358959v1	Hyposmocoma kahamanoa					Upper Pololo Valley		NCBI Annotation Release 100	731440758	Scaffold	2018-09-21	QZCQ01
GCA_013372445.1	CENICAFE_Hham_1.1	Hypothenemus hampei					Cenicafe-PB			162571498	Scaffold	2020-06-24	JABRWK01
GCA_937001555.2	ilHypCost1.2	Hypsopygia costalis								817677830	Chromosome	2022-09-22	CAKZJR02
GCA_917499995.1	iyIchXant1.1	Ichneumon xanthorius								314972371	Chromosome	2021-10-15	CAKJTD01
GCA_907269075.1	ilIdaAver1.1	Idaea aversata								436713420	Chromosome	2021-05-19
GCA_023373965.1	Ibalt_v1	Idotea baltica					IB14FIS37	male	Annotation submitted by Centre for Marine Evolutionary Biology	1538255212	Scaffold	2022-05-16	JAACYD01
GCA_022817325.1	ASM2281732v1	Idris sp. 1 HC-2018					H197_OSUC 627621			218136885	Scaffold	2022-04-05	JABFPM01
GCA_011009095.1	Ilumi1.2	Ignelater luminosus					TRF0915ILg1	male	Annotation submitted by Whitehead Institute	842898625	Scaffold	2020-02-25	VTPC01
GCA_946894095.1	ilIncMasc1.2	Incurvaria masculella								552021864	Chromosome	2022-09-23	CAMPPI02
GCA_933534255.1	IP_504.v2_0	Iphiclides podalirius							Annotation submitted by UNIVERSITY OF EDINBURGH	430729501	Chromosome	2022-05-03	CAKOGK01
GCA_018691245.2	ASM1869124v2	Ips nitidus				Qinghai-TibetPlateau	MXGT			231406857	Chromosome	2022-06-07	JAGUCG02
GCA_016097725.1	CZU_Ityp_1.0	Ips typographus					SLU	pooled male and female		236816287	Contig	2020-12-16	JADDUH01
GCA_921293095.1	ioIscEleg1.1	Ischnura elegans								1722738530	Chromosome	2021-12-05	CAKLCU01
GCA_921293095.2	ioIscEleg1.2	Ischnura elegans								1722738530	Chromosome	2022-10-25	CAKLCU02
GCF_921293095.1	ioIscEleg1.1	Ischnura elegans							NCBI Annotation Release 100	1722738530	Chromosome	2021-12-05	CAKLCU01
GCA_945910005.1	ipIsoGram3.1	Isoperla grammatica								874584190	Chromosome	2022-09-10	CAMDTW01
GCA_028829205.1	ASM2882920v1	Ithomia salapia aquinia					IS19			390328265	Scaffold	2023-02-23	JAPOND01
GCA_013358835.2	BIME_Iper_1.3	Ixodes persulcatus					Iper-2018		Annotation submitted by TIGMIC Group	1899962506	Scaffold	2020-06-23	JABSTQ01
GCA_000973045.2	ASM97304v2	Ixodes ricinus		Charles River				male		514506549	Scaffold	2016-08-24	JXMZ02
GCA_016920785.2	ASM1692078v2	Ixodes scapularis					PalLabHiFi	female		2226883318	Scaffold	2021-06-23	JADPSH02
GCF_016920785.2	ASM1692078v2	Ixodes scapularis					PalLabHiFi	female	NCBI Annotation Release 103	2226883318	Scaffold	2021-06-23	JADPSH02
GCA_018252415.1	SRR6679362	Jalmenus evagoras								345824248	Contig	2021-05-03	DWQD01
GCA_018246635.1	SRR9330725	Jemadia hospita hospita						male		217185421	Contig	2021-05-03	DWFL01
GCA_018244755.1	SRR9330724	Jemadia pseudognetus						male		339274523	Contig	2021-05-03	DWTO01
GCA_018246675.1	SRR9330723	Jemadia scomber						male		233092640	Contig	2021-05-03	DWFM01
GCA_018245575.1	SRR9330726	Jemadia suekentonmiller						male		347280927	Contig	2021-05-03	DWDU01
GCA_018247555.1	SRR9330391	Jera tricuspidata						male		258443783	Contig	2021-05-03	DWHD01
GCA_018245895.1	SRR9330696	Jonaspyge jonas						male		349587101	Contig	2021-05-03	DWEF01
GCA_018246755.1	SRR9330697	Jonaspyge tzotzili						female		3560170	Contig	2021-05-03	DWFW01
GCA_023279205.1	CUHK_Jul_x10	Julidae sp. JJ-2019					JJ-2019			612586719	Scaffold	2022-05-09	WWPL01
GCA_018235105.1	SRR10765679	Junonia coenia								360413270	Contig	2021-05-03	DVWM01
GCA_018233965.1	SRR10765747	Junonia evarete swifti								357767479	Contig	2021-05-03	DVUH01
GCA_018232405.1	SRR10765839	Junonia genoveva								371220012	Contig	2021-05-03	DVRM01
GCA_018235645.1	SRR10765646	Junonia grisea								434592953	Contig	2021-05-03	DVXP01
GCA_022323205.1	SRR1793206	Junonia iphita						male		305027	Contig	2022-02-17	DWCG01
GCA_018234925.1	SRR10765686	Junonia litoralis								346417297	Contig	2021-05-03	DVWF01
GCA_018234505.1	SRR10765710	Junonia neildi neildi								375099827	Contig	2021-05-03	DVVJ01
GCA_018232805.1	SRR10765807	Junonia nigrosuffusa								50758358	Contig	2021-05-03	DVSM01
GCA_026122275.1	ASM2612227v1	Junonia oenone					95HTTBWG9H			529351058	Scaffold	2022-11-10	JAPEIZ01
GCA_018252295.1	SRR10765675	Junonia pacoma								319243657	Contig	2021-05-03	DWSP01
GCA_018233265.1	SRR10765789	Junonia stemosa								357217191	Contig	2021-05-03	DVTA01
GCA_018232205.1	SRR10765720	Junonia vestina livia								279543896	Contig	2021-05-03	DWAZ01
GCA_018232265.1	SRR10765718	Junonia villida								93036702	Contig	2021-05-03	DWCY01
GCA_018233665.1	SRR10765766	Junonia zonalis zonalis								379908103	Contig	2021-05-03	DVTT01
GCA_018247435.1	SRR9330400	Katreus johnstonii						female		82784027	Contig	2021-05-03	DWHA01
GCA_018907135.1	ASM1890713v1	Kradibia gibbosae					Lgi_15			230297586	Scaffold	2021-06-16	JACCHX01
GCA_025447835.1	ASM2544783v1	Labidoglobus nevermanni					9OHILDEXXD			118831854	Scaffold	2022-09-27	JAOEHK01
GCA_027574705.1	ASM2757470v1	Labidopullus appendiculatus					0K49EK3KBH			160300157	Scaffold	2023-01-06	JAODAD01
GCA_947578705.1	ilLacWlai2.1	Lacanobia wlatinum								903907307	Chromosome	2022-12-18	CANPUP01
GCA_000376725.2	Lful_2.0	Ladona fulva					sampled in the wild	male	Annotation submitted by BCM-HGSC	1157615891	Scaffold	2017-10-31	APVN02
GCA_947359425.1	icLagHirt1.1	Lagria hirta								336767380	Chromosome	2022-12-03	CANAHW01
GCA_013368075.1	ASM1336807v1	Lamprigera yunnana					Lyu-2014		Annotation submitted by Northwestern Polytechnical University	1052929944	Contig	2020-06-23	JABVZV01
GCA_018246075.1	SRR8954544	Lamproptera meges					1955			462443996	Contig	2021-05-03	DWTZ01
GCA_948098915.1	ilLamSuff1.1	Lampropteryx suffumata								581638658	Chromosome	2023-01-09	CANUEU01
GCA_017141395.1	ASM1714139v1	Laodelphax striatellus	SBPH					male		510210580	Chromosome	2021-03-09	JADWYY01
GCA_905220505.1	ilLaoPopu1.1	Laothoe populi								576387381	Chromosome	2021-02-16	CAJNAD01
GCA_018249755.1	SRR8883909	Laparus doris viridis					6897			464777745	Contig	2021-05-03	DWQV01
GCA_018236625.1	SRR10158583	Lasaia sula peninsularis						male		516358800	Contig	2021-05-03	DVZL01
GCA_000346575.1	ASM34657v1	Lasioglossum albipes								336521443	Scaffold	2013-10-08	ANOB01
GCA_022376115.1	LBAL_v1.0	Lasioglossum baleicum					BER8-B1			303257060	Scaffold	2022-02-23	JAKRZL01
GCA_028455575.1	LCAL_v2.2.0	Lasioglossum calceatum					ESW8-D8	female		283800976	Chromosome	2023-02-07	JAQQRR01
GCA_028455805.1	LFIG_v2.2.0	Lasioglossum figueresi					Lfig_1	female		318786092	Chromosome	2023-02-07	JAQQRS01
GCA_916610255.1	iyLasLatv2.1	Lasioglossum lativentre								478935738	Chromosome	2021-10-01	CAKAJI01
GCA_028454225.1	LLEU_v2.2.0	Lasioglossum leucozonium					ESW2-G11	male		283103265	Chromosome	2023-02-07	JAQQRT01
GCA_028455605.1	LMAL_v2.2.0	Lasioglossum malachurum					ESW8-E11	female		266994231	Chromosome	2023-02-07	JAQQRU01
GCA_028455795.1	LMAR_v2.2.0	Lasioglossum marginatum					KMT5L-B09	female		302908130	Chromosome	2023-02-07	JAQQRV01
GCA_916610235.2	iyLasMori1.2	Lasioglossum morio								547197555	Chromosome	2022-01-24	CAKAJA02
GCA_028455765.1	LOEN_v2.2.0	Lasioglossum oenotherae					BERB043	male		281089281	Chromosome	2023-02-07	JAQQRW01
GCA_933228785.1	iyLasPaux1.1	Lasioglossum pauxillum								431986706	Chromosome	2022-03-23	CAKOFU01
GCA_028455595.1	LVIE_v2.2.0	Lasioglossum vierecki					GBB0104	male		286421018	Chromosome	2023-02-07	JAQQRY01
GCA_028455615.1	LZEP_v2.2.0	Lasioglossum zephyrum					BER2-A10.TH	female		275648088	Chromosome	2023-02-07	JAQQRZ01
GCA_928268935.1	ilLasMege1.1	Lasiommata megera								488442692	Chromosome	2022-02-01	CAKMRP01
GCA_001045655.1	ASM104565v1	Lasius niger						female	Annotation submitted by Lomonosov Moscow State University	236236391	Scaffold	2015-07-02	LBMM01
GCA_905147015.1	ilLasFlex1.1	Laspeyria flexula								450881683	Chromosome	2021-01-28	CAJHUK01
GCA_026290005.1	ASM2629000v1	Latrodectus geometricus					Lgeo_10X_AMNH	female		1684845214	Scaffold	2022-11-22	JAPDSC01
GCA_000697925.2	Lhes_2.0	Latrodectus hesperus					LHES.00	female		1233806489	Scaffold	2018-02-05	JJRX02
GCA_002313205.1	ASM231320v1	Laupala kohalensis					Lakoh051	female		1595214429	Scaffold	2017-09-19	NNCF01
GCA_003287335.1	Ltum_v1.0	Lednia tumana					SH-2013			304502267	Scaffold	2018-07-03	QKMV01
GCA_023078275.1	LegGlyc_1.1	Leguminivora glycinivorella					SPB_JAAS2020			657423512	Chromosome	2022-04-22	JAKXMO01
GCF_023078275.1	LegGlyc_1.1	Leguminivora glycinivorella					SPB_JAAS2020		NCBI Annotation Release 100	657423512	Chromosome	2022-04-22	JAKXMO01
GCA_933228885.1	icLeiSpin1.1	Leistus spinibarbis								235115808	Chromosome	2022-03-23	CAKOGD01
GCA_016086655.3	UVic_Lsal_1.2	Lepeophtheirus salmonis					Lsal2020	female		647176227	Chromosome	2020-12-16	JADKYV01
GCF_016086655.3	UVic_Lsal_1.2	Lepeophtheirus salmonis					Lsal2020	female	NCBI eukaryotic genome annotation pipeline	647176227	Chromosome	2020-12-16	JADKYV01
GCA_018230145.1	SRR6679360	Lepidochrysops patricia								276806884	Contig	2021-05-03	DWAK01
GCA_027744575.1	NJAU_Ldap_1.0	Lepidocyrtinus sp. AM51					AM51			59905525	Scaffold	2023-01-11	JAHZNL01
GCA_027743805.1	NJAU_Lsp_1.0	Lepidocyrtoides sp. E14					E14			99896449	Scaffold	2023-01-11	JAHZMZ01
GCA_027744615.1	NJAU_Lnig_1.0	Lepidocyrtus cf. nigrosetosus NNG-2020					RV3			24895945	Scaffold	2023-01-11	JAHZNK01
GCA_027744475.1	NJAU_Lsot_1.0	Lepidocyrtus cf. sotoi NNG-2020					RV4			58707818	Scaffold	2023-01-11	JAHZNJ01
GCA_022606425.2	ASM2260642v2	Lepidostoma basale					LB1			769194182	Scaffold	2022-03-21	JAHDVF02
GCA_002806875.1	ASM280687v1	Lepidotrigona ventralis hoosana					GBST1	female		333080613	Scaffold	2017-12-04	NIPQ01
GCA_022832285.1	Lapu_2021	Lepidurus apus apus					Lapu-f3			78857107	Scaffold	2022-04-06	JAGJRO01
GCA_003724045.1	ASM372404v1	Lepidurus arcticus					Lart-F3			73105941	Scaffold	2018-11-13	RJJA01
GCA_022832235.1	Lcou_2021	Lepidurus couesii					Lcou-fA			76388658	Scaffold	2022-04-06	JAGJRP01
GCA_023053545.1	LEPA1.1	Lepidurus packardi					LEPA_1	hermaphrodite		108645424	Scaffold	2022-04-19	JAKZAN01
GCA_022664845.1	AU_Lsac_1.0	Lepisma saccharina					AULS001	male		3799075801	Scaffold	2022-03-21	JAGDQP01
GCA_022114935.1	LDALM_2021	Leptestheria dahalacensis					LDALM			104016550	Scaffold	2022-02-09	JAIQCU01
GCA_018238065.1	ERR2040010	Leptidea juvernica								523094161	Contig	2021-05-03	DWAG01
GCA_018237925.1	ERR3335431	Leptidea reali								405019301	Contig	2021-05-03	DWBY01
GCA_905404315.1	ilLepSina1.1	Leptidea sinapis								685583065	Chromosome	2021-04-15	CAJQFP01
GCF_905404315.1	ilLepSina1.1	Leptidea sinapis							NCBI Annotation Release 100	685583065	Chromosome	2021-04-15	CAJQFP01
GCA_000500325.2	Ldec_2.0	Leptinotarsa decemlineata		Imidocloprid resistant				female		641992784	Scaffold	2017-10-31	AYNB02
GCF_000500325.1	Ldec_2.0	Leptinotarsa decemlineata		Imidocloprid resistant				female	NCBI Annotation Release 100	641992784	Scaffold	2017-10-31	AYNB02
GCA_015342085.1	ASM1534208v1	Leptinotarsa defecta					CPBWGS_07	female		623388812	Scaffold	2020-11-10	WOGO01
GCA_015342125.1	ASM1534212v1	Leptinotarsa haldemani					CPBWGS_05	female		549178770	Scaffold	2020-11-10	WOGM01
GCA_015342185.1	ASM1534218v1	Leptinotarsa juncta					CPBWGS_02	female		578212017	Scaffold	2020-11-10	WOGJ01
GCA_015342045.1	ASM1534204v1	Leptinotarsa lineolata					CPBWGS_10	female		647430020	Scaffold	2020-11-10	WOGR01
GCA_015342205.1	ASM1534220v1	Leptinotarsa peninsularis					CPBWGS_01	female		558697164	Scaffold	2020-11-10	WOGI01
GCA_015342145.1	ASM1534214v1	Leptinotarsa rubiginosa					CPBWGS_04	female		566666884	Scaffold	2020-11-10	WOGL01
GCA_015342105.1	ASM1534210v1	Leptinotarsa texana					CPBWGS_06	female		640408317	Scaffold	2020-11-10	WOGN01
GCA_015342025.1	ASM1534202v1	Leptinotarsa tumamoca					CPBWGS_09	female		578677183	Scaffold	2020-11-10	WOGQ01
GCA_015342065.1	ASM1534206v1	Leptinotarsa undecemlineata					CPBWGS_08	female		639105767	Scaffold	2020-11-10	WOGP01
GCA_947310635.1	icLepHoch12.1	Leptodirus hochenwarti								492356067	Chromosome	2022-11-29	CAMZJO01
GCA_024500535.1	ASM2450053v1	Leptonema lineaticorne					EC20210919-2			273010349	Contig	2022-08-01	JANIJI01
GCA_019393585.1	ZJU_Lbou_2.1	Leptopilina boulardi					dan_hultmark-lab	male		354804354	Scaffold	2021-07-29	JADEYJ01
GCF_019393585.1	ZJU_Lbou_2.1	Leptopilina boulardi					dan_hultmark-lab	male	NCBI Annotation Release 100	354804354	Scaffold	2021-07-29	JADEYJ01
GCA_001855655.1	ASM185565v1	Leptopilina clavipes		GBW						255343917	Scaffold	2016-10-28	JUFY01
GCA_015476425.1	ASM1547642v1	Leptopilina heterotoma					Lh14			484694486	Contig	2020-11-15	JABAIE01
GCF_015476425.1	ASM1547642v1	Leptopilina heterotoma					Lh14		NCBI Annotation Release 100	484694486	Contig	2020-11-15	JABAIE01
GCA_022817305.1	ASM2281730v1	Leptoteleia sp. ZL-2020					H102_OSUC 627822			281660011	Scaffold	2022-04-05	JABFPN01
GCA_003675905.2	ASM367590v2	Leptotrombidium deliense					UoL-UT		Annotation submitted by University of Liverpool	117319359	Scaffold	2018-10-23	NCKV01
GCA_013372475.1	ASM1337247v1	Leptotrombidium pallidum		KCDC13				female		170868783	Contig	2020-06-24	JABUKI01
GCA_001278395.1	lac_assembly_V1	Lerema accius					1769	male		298169737	Scaffold	2015-09-02	LGAG01
GCA_027564135.1	ASM2756413v1	Lestremia cinerea					67P0AD8OJB			345425953	Scaffold	2023-01-03	JANSTV01
GCA_019843655.1	UK_Lind_1.0	Lethocerus indicus					Cambodia-1	pooled male and female		426832363	Scaffold	2021-09-01	JACDQD01
GCA_018397195.1	ASM1839719v1	Lethrus apterus					La1	female		286931630	Scaffold	2021-05-18	JAFFZR01
GCA_019425675.1	ASM1942567v1	Leucinodes orbonalis					L1 B-IND-2017	female		855313068	Scaffold	2021-07-29	PQWD01
GCA_948253155.1	ilLeuSali1.1	Leucoma salicis								733208700	Chromosome	2023-01-18	CAOCTI01
GCA_018903435.1	ASM1890343v1	Leucophenga varia					nc01v	male		303593356	Contig	2021-06-16	JAEIFJ01
GCA_932273885.2	idLeuLate1.2	Leucozona laternaria								613542547	Chromosome	2022-10-25	CAKNZS02
GCA_934045905.1	ipLeuNigr2.1	Leuctra nigra								536280668	Chromosome	2022-03-27	CAKOGZ01
GCA_947049295.1	ilLigAdus1.1	Ligdia adustata								399710632	Chromosome	2022-10-09	CAMRIO01
GCA_002091915.1	Lexo_gen_Assembly01	Ligia exotica					A			953555114	Scaffold	2017-03-31	BDMT01
GCA_018230685.1	SRR1504973	Limenitis arthemis								270767391	Contig	2021-05-03	DWCH01
GCA_905147385.1	ilLimCami1.1	Limenitis camilla								435097539	Chromosome	2021-01-28	CAJHVI01
GCA_917563855.2	iiLimLuna2.2	Limnephilus lunatus								1269636097	Chromosome	2022-02-13	CAKJTF02
GCA_917880885.1	iiLimMarm1.1	Limnephilus marmoratus								1629956307	Chromosome	2021-11-18	CAKJUN01
GCA_929108145.2	iiLimRhom1.2	Limnephilus rhombicus								1578786179	Chromosome	2022-10-25	CAKMYE02
GCA_014611495.1	UIdaho_Lcali_1.0	Limonius californicus					Lcal_AB001			1072670101	Scaffold	2020-09-16	JABXWE01
GCA_000517525.1	Limulus_polyphemus-2.1.2	Limulus polyphemus						male		1828256766	Scaffold	2014-01-03	AZTN01
GCF_000517525.1	Limulus_polyphemus-2.1.2	Limulus polyphemus						male	NCBI Annotation Release 101	1828256766	Scaffold	2014-01-03	AZTN01
GCA_000217595.1	Lhum_UMD_V04	Linepithema humile								219500750	Scaffold	2011-06-10	ADOQ01
GCF_000217595.1	Lhum_UMD_V04	Linepithema humile							NCBI Annotation Release 100	219500750	Scaffold	2011-06-10	ADOQ01
GCA_025433975.1	ASM2543397v1	Liostenogaster flavolineata					LF2_N63			291276899	Scaffold	2022-09-27	JAITYT01
GCA_023512825.1	Lbru_1.0	Liposcelis brunnea					US			178248614	Chromosome	2022-05-25	JAJEOV01
GCA_009872335.1	ASM987233v1	Lipothrix lubbocki					43-005			244673950	Scaffold	2020-01-14	VRMF01
GCA_001014935.1	ASM101493v1	Liriomyza trifolii					BV_Liromyza	pooled male and female		69698627	Scaffold	2015-05-29	JXHJ01
GCA_018491695.1	ASM1849169v1	Lissonota sp. PSUC_FEM 10030012					PSUC_FEM 10030012	female		233240701	Scaffold	2021-05-25	JABMBS01
GCA_014170235.1	ASM1417023v1	Listronotus bonariensis					ASW47	male		1112438712	Scaffold	2020-08-12	JACEGR01
GCA_019359885.1	ASM1935988v1	Listronotus oregonensis					Mimee2021			1293280834	Scaffold	2021-07-27	JAHBCN01
GCA_023313725.1	CUHK_Lnig_v1	Lithobius niger					JH0007			3237523919	Scaffold	2022-05-10	JAHWFP01
GCA_948473465.1	ilLitOrni1.1	Lithophane ornitopus								508596170	Chromosome	2023-02-03	CAOKYS01
GCA_947363905.1	ilLitSemi2.1	Lithophane semibrunnea								557989272	Chromosome	2022-12-04	CANATY01
GCA_947522985.1	ilLitSoci1.1	Lithophane socia								489329867	Chromosome	2022-12-07	CANNUV01
GCA_018249115.1	SRR7174417	Lobocla liliana liliana								396375829	Contig	2021-05-03	DWJU01
GCA_018249075.1	SRR7174416	Lobocla nepos						male		192436942	Contig	2021-05-03	DWJV01
GCA_932526365.1	ilLobHalt1.1	Lobophora halterata								314860569	Chromosome	2022-03-23	CAKOAX01
GCA_018248995.1	SRR7174418	Lobotractus cyda						male		72075505	Contig	2021-05-03	DWJT01
GCA_018251335.1	SRR7174419	Lobotractus valeriana						male		336058895	Contig	2021-05-03	DWOY01
GCA_947563755.1	icLocCrat2.1	Lochmaea crataegi								891283075	Chromosome	2022-12-13	CANOBC01
GCA_026315105.1	CAU_Lmig_1.0	Locusta migratoria					cfst_grasshopper1	female		6303855065	Chromosome	2022-11-27	JAOYRU01
GCA_948107665.1	ilLomBima1.1	Lomographa bimaculata								554736081	Chromosome	2023-01-09	CANUFC01
GCA_028571025.1	ASM2857102v1	Longipedia americana					4DNE6XSBFX			657676259	Scaffold	2023-02-09	JAOWAT01
GCA_018904275.1	ASM1890427v1	Lordiphosa clarofinis					Guizhou062018LC	pooled male and female		398719931	Scaffold	2021-06-16	JAEIGQ01
GCA_018904265.1	ASM1890426v1	Lordiphosa collinella					UCKTSapporo052019LC	pooled male and female		375096912	Contig	2021-06-16	JAEIFV01
GCA_018904285.1	ASM1890428v1	Lordiphosa magnipectinata					UCKTSapporo052019LM	pooled male and female		416514997	Contig	2021-06-16	JAEIFW01
GCA_018904225.1	ASM1890422v1	Lordiphosa mommai					MMSapporo052014LM	pooled male and female		339463949	Contig	2021-06-16	JAEIFT01
GCA_018904235.1	ASM1890423v1	Lordiphosa stackelbergi					UCILTSSapporo052019LS	pooled male and female		307819360	Contig	2021-06-16	JAEIFU01
GCA_018247595.1	SRR8954543	Losaria neptunus creber					3706			244117003	Contig	2021-05-03	DWHM01
GCA_001188405.1	Lrec_1.0	Loxosceles reclusa					LREC.00	pooled males and females		3262478678	Scaffold	2015-04-27	JJRW01
GCA_022045245.1	ASM2204524v1	Lucilia cuprina					Lc7/37	pooled male and female		409159265	Chromosome	2022-02-08	JAKMAP01
GCF_022045245.1	ASM2204524v1	Lucilia cuprina					Lc7/37	pooled male and female	NCBI Annotation Release 101	409159265	Chromosome	2022-02-08	JAKMAP01
GCA_015586225.1	ASM1558622v1	Lucilia sericata					MDLA Ls3-8-SP2	pooled male and female		565289533	Contig	2020-11-22	JADFTR01
GCF_015586225.1	ASM1558622v1	Lucilia sericata					MDLA Ls3-8-SP2	pooled male and female	NCBI Annotation Release 100	565289533	Contig	2020-11-18	JADFTR01
GCA_019845155.1	ASM1984515v1	Luehdorfia chinensis					JGFHFD2021			727361315	Scaffold	2021-09-01	JAHVAK01
GCA_018249735.1	SRR8954542	Luehdorfia japonica					356			506811751	Contig	2021-05-03	DWUL01
GCA_927399505.1	ilLupTest1.1	Luperina testacea								601497093	Chromosome	2022-02-03	CAKMJJ01
GCA_024334085.1	ASM2433408v1	Lutzomyia longipalpis					SR_M1_2022	male		147838017	Chromosome	2022-07-20
GCA_905333005.2	ilLycPhla1.2	Lycaena phlaeas								420468287	Chromosome	2022-02-13
GCA_018251815.1	SRR7174362	Lycas argentea						male		290812805	Contig	2021-05-03	DWPR01
GCA_018251875.1	SRR7174359	Lychnuchoides ozias						male		385304683	Contig	2021-05-03	DWLW01
GCA_947563715.1	ilLycHirt1.1	Lycia hirtaria								551955517	Chromosome	2022-12-13	CANOBA01
GCA_016802235.1	USDA-ARS_LDD_1.0	Lymantria dispar	New Jersey Standard Strain							998430749	Contig	2021-02-02	JAEVLZ01
GCA_905163515.2	ilLymMona1.2	Lymantria monacha								915653161	Chromosome	2022-02-02	CAJHZT02
GCA_947311025.1	idLypDubi1.1	Lypha dubia								645045364	Chromosome	2022-11-29	CAMZJU01
GCA_905333045.1	ilLysBell1.1	Lysandra bellargus								528918181	Chromosome	2021-03-19	CAJOSW01
GCA_905220515.1	ilLysCori1.1	Lysandra coridon								540719330	Chromosome	2021-02-16	CAJNAC01
GCA_011426435.1	ASM1142643v1	Lysiphlebus fabarum		IL-07-64				female		140705580	Contig	2020-03-18	WSYQ01
GCA_927399415.1	ilMacNota1.1	Macaria notata								393772068	Chromosome	2022-02-03	CAKMJI01
GCA_003456935.1	Mhra_1.0	Machilis hrabei						male		2144507099	Scaffold	2018-08-31	QVQU01
GCA_933228815.1	idMacAtri3.1	Machimus atricapillus								268627744	Chromosome	2022-03-23	CAKOGC01
GCA_003261595.1	MB_VBL1.0	Maconellicoccus hirsutus					vbl2512	pooled male and female		189239095	Contig	2018-06-25	QBDW01
GCA_015104395.1	ASM1510439v1	Macrobrachium nipponense					FS-2020	male		1985027095	Chromosome	2020-10-29
GCA_002156465.1	MCINOGS1.0	Macrocentrus cingulum					Zhongshan	male		127916415	Contig	2017-05-22	MVJL01
GCA_024741295.1	ASM2474129v1	Macrocera vittata					OHPAREWCGL			570667595	Scaffold	2022-08-24	JANTEX01
GCA_916610135.2	iyMacEuro1.2	Macropis europaea								546788722	Chromosome	2022-01-09	CAKAJE02
GCA_016617965.1	ASM1661796v1	Macrosiphum rosae					ROC1			568542706	Scaffold	2021-01-12	WHPZ01
GCA_028750875.1	UCM_ALF_1.0	Macrosteles quadrilineatus					MER2022	pooled male and female		1317891973	Scaffold	2023-02-17	JAQOVI01
GCA_022817385.1	ASM2281738v1	Macroteleia sp. ZL-2020					H106_OSUC 627826			434907371	Scaffold	2022-04-05	JABFPO01
GCA_028571305.1	ASM2857130v1	Magicicada cassinii					IRGN GFA4N4WE6C			1926507681	Scaffold	2023-02-09	JAOXNS01
GCA_011326945.2	ASM1132694v2	Magicicada septendecim					J4GVPIW7D5			1126058101	Scaffold	2022-11-22	JAAAXY02
GCA_011763675.2	ASM1176367v2	Magicicada septendecula					SV565JUX3X			226135800	Scaffold	2022-12-08	JAAGUD02
GCA_910589415.1	icMalBipu1.1	Malachius bipustulatus								544240569	Chromosome	2021-07-07	CAJUUM01
GCA_022817365.1	ASM2281736v1	Mallateleia sp. ZL-2020					Z234_FSCA 00090503	female		391175982	Scaffold	2022-04-05	JABFPP01
GCA_905163435.1	ilMamBras1.1	Mamestra brassicae								576168760	Chromosome	2021-01-28	CAJHZQ01
GCA_002192655.3	ASM219265v3	Mamestra configurata					AAFC colony	male		571307853	Scaffold	2019-08-02	NDFZ01
GCA_014839805.1	JHU_Msex_v1.0	Manduca sexta					Smith_Timp_Sample1			470021481	Chromosome	2020-10-02	JACVES01
GCF_014839805.1	JHU_Msex_v1.0	Manduca sexta					Smith_Timp_Sample1		NCBI Annotation Release 102	470021481	Chromosome	2020-10-02	JACVES01
GCA_902806685.1	iAphHyp1.1	Maniola hyperantus								408137179	Chromosome	2020-02-22	CADCXM01
GCA_902806685.2	iAphHyp1.2	Maniola hyperantus								408137179	Chromosome	2021-04-15	CADCXM02
GCF_902806685.1	iAphHyp1.1	Maniola hyperantus							NCBI Annotation Release 100.20201218	408137179	Chromosome	2020-02-22	CADCXM01
GCA_905333055.1	ilManJurt1.1	Maniola jurtina								402038846	Chromosome	2021-03-19	CAJOSP01
GCF_905333055.1	ilManJurt1.1	Maniola jurtina							NCBI Annotation Release 100	402038846	Chromosome	2021-03-19	CAJOSP01
GCA_923062675.1	ilMarLuna1.1	Marasmarcha lunaedactyla								771083478	Chromosome	2021-12-19	CAKLPU01
GCA_019059595.1	ASM1905959v1	Marasmia exigua					ZAAS-2019	female		797606974	Chromosome	2021-06-29	JADPWL01
GCA_902655005.2	Marronus_mpgtue_10X	Marronus borbonicus								441465824	Scaffold	2020-01-21	CACRWH01
GCA_022817265.1	ASM2281726v1	Masnerella sp. ZL-2020					Z195_OSUC 571245	male		232619793	Scaffold	2022-04-05	JABFPQ01
GCA_018831715.1	ASM1883171v1	Matsumurasca onukii					IAE-20191127			599257890	Chromosome	2021-06-10	JAHHFQ01
GCA_000149185.1	Mdes_1.0	Mayetiola destructor		Kansas Great Plain				male		185827756	Scaffold	2010-10-18	AEGA01
GCA_018247835.1	SRR8954541	Meandrusa sciron aribbas					1896			440506802	Contig	2021-05-03	DWHN01
GCA_946902985.1	iqMecThal1.1	Meconema thalassinum								9039075505	Chromosome	2022-09-22	CAMPQE01
GCA_003012365.1	ASM301236v1	Medauroidea extradentata					BJ-2015			2593359413	Scaffold	2018-03-20	PNEQ01
GCA_905368565.1	1_Os_b1v03.max_arth_b2g_droso_b2g_emblv2	Medioppia subpectinata							Annotation submitted by University of Lausanne	213169163	Scaffold	2021-09-27	CAJPIZ01
GCA_945859555.1	iyMegLign1.1	Megachile ligniseca								290020865	Chromosome	2022-09-13	CAMAOC01
GCA_000220905.1	MROT_1.0	Megachile rotundata						male		272660569	Scaffold	2011-07-19	AFJA01
GCF_000220905.1	MROT_1.0	Megachile rotundata						male	NCBI Annotation Release 101	272660569	Scaffold	2011-07-19	AFJA01
GCA_945859595.2	iyMegWill1.2	Megachile willughbiella								413947718	Chromosome	2022-10-25	CAMAOD02
GCA_011865705.1	USU_MGEN_1.2	Megalopta genalis					nest CK6			390114368	Scaffold	2020-04-01	REGU01
GCF_011865705.1	USU_MGEN_1.2	Megalopta genalis					nest CK6		NCBI Annotation Release 100	390114368	Scaffold	2020-04-01	REGU01
GCA_026979955.1	Mus_1.0	Megalurothrips usitatus					cailab_2022a		Annotation submitted by China Agriculture University	238139689	Chromosome	2022-12-21	JAPTSV01
GCA_936450015.1	ilMegAlbu1.1	Meganola albula								405246355	Chromosome	2022-05-03	CAKZFT01
GCA_023091795.1	ASM2309179v1	Megaphragma amalphitanum		MEGAM_882				pooled male and female		289318602	Scaffold	2022-04-22	JALIII01
GCA_001015175.1	ASM101517v1	Megaselia abdita					BV_Megaselia	pooled male and female		412270594	Scaffold	2015-05-29	JXPG01
GCA_000341915.2	ASM34191v2	Megaselia scalaris		Durham, NC isolate 2 -- Noor lab						489347612	Scaffold	2013-03-26	CAQQ02
GCA_900490025.1	Mdor	Megastigmus dorsalis								589959111	Scaffold	2018-07-01	UELU01
GCA_900490015.1	Msti	Megastigmus stigmatizans								577887951	Scaffold	2018-07-01	UELV01
GCA_003671415.1	mvi_v1	Megathymus violae						male		429427782	Scaffold	2018-10-22	PDGT01
GCA_002803265.2	SCAv2.0	Melanaphis sacchari		LSU						300271876	Scaffold	2018-06-22	PDEX02
GCF_002803265.2	SCAv2.0	Melanaphis sacchari		LSU					NCBI Annotation Release 100	300271876	Scaffold	2018-06-22	PDEX02
GCA_920104075.1	ilMelGala2.1	Melanargia galathea								606360635	Chromosome	2021-11-25	CAKKTA01
GCA_947386135.1	ilMelPers1.1	Melanchra persicariae								647895792	Chromosome	2022-12-04	CANDNS01
GCA_018237345.1	SRR10158582	Melanis pixe pixe								565955054	Contig	2021-05-03	DVZM01
GCA_914767635.1	idMelMell2.1	Melanostoma mellinum								731024304	Chromosome	2021-09-16	CAJZBU01
GCA_918358865.1	ilMelMars1.1	Melinaea marsaeus rileyi								503491660	Chromosome	2021-11-18	CAKKCF01
GCA_918358695.1	ilMelMeno1.1	Melinaea menophilus n. ssp. AW-2005								496044222	Chromosome	2021-11-18	CAKKCD01
GCA_001276565.1	ASM127656v1	Melipona quadrifasciata					111107301		Annotation submitted by BGI	256302695	Scaffold	2015-09-04	LIRP01
GCA_948107695.1	idMelAuri2.1	Meliscaeva auricollis								385148378	Chromosome	2023-01-09	CANUFD01
GCA_905220565.1	ilMelCinx1.1	Melitaea cinxia								499397863	Chromosome	2021-02-16
GCF_905220565.1	ilMelCinx1.1	Melitaea cinxia							NCBI Annotation Release 100	499397863	Chromosome	2021-02-16
GCA_905220545.2	ilMelAtha1.2	Mellicta athalia								609549632	Chromosome	2022-02-02	CAJNAG02
GCA_028455855.1	ASM2845585v1	Meloe dianella					KL_2022a	male		100078520	Contig	2023-02-03	JAPTHL01
GCA_935421215.2	icMelMelo1.2	Melolontha melolontha								1656866012	Chromosome	2022-10-25	CAKXYW02
GCA_023089585.1	ASM2308958v1	Melophagus ovinus					yushu			188356116	Contig	2022-04-21	JAKKIB01
GCA_000281935.1	Memo_1.0	Mengenilla moldrzyki						male		155727465	Contig	2012-07-27	AGDA01
GCA_009869945.1	ASM986994v1	Mesaphorura yosii								97983859	Scaffold	2020-01-14	WIXG01
GCA_000484575.1	M_martensii_Version_1	Mesobuthus martensii						male		925546267	Contig	2013-10-28	AYEL01
GCA_018906735.1	ASM1890673v1	Mesochorus sp. PSUC_FEM 10030011					PSUC_FEM 10030011	female		195027361	Scaffold	2021-06-16	JABMBV01
GCA_916614155.1	ilMesFuru1.1	Mesoligia furuncula								889612040	Chromosome	2021-10-01	CAKAJR01
GCA_018237805.1	SRR10158565	Mesosemia grandis								473097005	Contig	2021-05-03	DVZW01
GCA_933210815.1	qqMetBour1.1	Meta bourneti								1382734385	Chromosome	2022-03-23	CAKOFA01
GCA_018251075.1	SRR7174435	Metardaris cosinga cedra						male		342570362	Contig	2021-05-03	DWRE01
GCA_947359465.1	qqMetSegm1.1	Metellina segmentata								1665108155	Chromosome	2022-12-03	CANAIC01
GCA_018881525.1	ASM1888152v1	Meteorus sp. PSUC_FEM 10030008					PSUC_FEM 10030008	female		123143622	Scaffold	2021-06-14	JABMBR01
GCA_028566655.1	ASM2856665v1	Metis holothuriae					IRGN WSWJ1RBU34			422854744	Scaffold	2023-02-09	JAOXNJ01
GCA_019925205.1	ASM1992520v1	Metopolophium dirhodum					CAU			480811620	Chromosome	2021-09-14	JAIOUA01
GCA_022494885.1	ASM2249488v1	Micrasema longulum					ML3			585244695	Scaffold	2022-03-07	JAGVSM01
GCA_022494985.1	ASM2249498v1	Micrasema minimum					K05			329257313	Contig	2022-03-07	JAGVSP01
GCA_018246455.1	SRR9330735	Microceris adonis						male		28403731	Contig	2021-05-03	DWFG01
GCA_018245535.1	SRR9330734	Microceris etna						male		1697494	Contig	2021-05-03	DWDR01
GCA_018246495.1	SRR9330733	Microceris iphinous						male		351114331	Contig	2021-05-03	DWFH01
GCA_018245555.1	SRR9330732	Microceris mariae mariae						male		7381262	Contig	2021-05-03	DWDS01
GCA_018244855.1	SRR9330698	Microceris merops						male		365057865	Contig	2021-05-03	DWMG01
GCA_018245735.1	SRR9330706	Microceris miodesmiata						male		370136681	Contig	2021-05-03	DWEC01
GCA_018246795.1	SRR9330707	Microceris patrobas patrobas						male		360026277	Contig	2021-05-03	DWFT01
GCA_018245595.1	SRR9330731	Microceris scylla						male		371329891	Contig	2021-05-03	DWDT01
GCA_018246475.1	SRR9330730	Microceris theseus						male		72978298	Contig	2021-05-03	DWFI01
GCA_018246535.1	SRR9330729	Microceris variicolor						male		34923575	Contig	2021-05-03	DWFJ01
GCA_018246575.1	SRR9330728	Microceris viriditas viriditas						male		52913572	Contig	2021-05-03	DWFK01
GCA_940306215.1	PGI_MICBR_vchrom	Microctonus brassicae								137881629	Chromosome	2022-05-11	CALNHW01
GCA_026212275.2	iyMicDemo2.1a	Microplitis demolitor					Queensland-Clemson2020A	male		225878136	Chromosome	2023-02-13	JANIEV01
GCF_026212275.2	iyMicDemo2.1a	Microplitis demolitor					Queensland-Clemson2020A	male	GCF_026212275.2-RS_2023_02	225878136	Chromosome	2023-02-13	JANIEV01
GCA_021733165.1	IOZ_Mmed_1.0	Microplitis mediator					Hebei	male		214883576	Scaffold	2022-01-31	JADCKS01
GCA_944548615.1	ilMicArun2.1	Micropterix aruncella								1079196823	Chromosome	2022-07-13	CALYMY01
GCA_027564375.1	ASM2756437v1	Micropterix facetella					7SRHEYM04H			1041650908	Scaffold	2023-01-03	JAOPUG01
GCA_022606525.1	ASM2260652v1	Micropterna sequax					AB08			778683651	Scaffold	2022-03-17	JAGUCF01
GCA_018340805.1	IGFL_Mlon_1.0	Microvelia longipes					CP-2014	pooled male and female		669260052	Scaffold	2021-05-11	JACMZG01
GCA_018252115.1	SRR7174344	Milanion marciana								355847322	Contig	2021-05-03	DWPZ01
GCA_933228765.1	ilMilMini2.1	Miltochrista miniata								1056986632	Chromosome	2022-03-23	CAKOGA01
GCA_027575185.1	ASM2757518v1	Mimaenictus wilsoni					TUDI7EGNUM			230301757	Scaffold	2023-01-06	JAODAC01
GCA_905332985.1	ilMimTili1.1	Mimas tiliae								477965817	Chromosome	2021-03-11
GCA_018250055.1	SRR7174372	Mimia cf. chiapaensis NVG-14107D03						male		359529975	Contig	2021-05-03	DWKU01
GCA_018247575.1	SRR8954540	Mimoides lysithous rurik					3789			458291068	Contig	2021-05-03	DWHO01
GCA_018246715.1	SRR9330722	Mimoniades fallax						male		357243545	Contig	2021-05-03	DWFN01
GCA_018246595.1	SRR9330719	Mimoniades nurscia nurscia						male		357098734	Contig	2021-05-03	DWFO01
GCA_018245615.1	SRR9330721	Mimoniades ocyalus						male		363161157	Contig	2021-05-03	DWDV01
GCA_018246945.1	SRR9330678	Mimoniades pionia pionia						male		102538410	Contig	2021-05-03	DWGE01
GCA_018245635.1	SRR9330718	Mimoniades versicolor eupheme						male		347076729	Contig	2021-05-03	DWDW01
GCA_917499265.3	iyMimDahl1.3	Mimumesa dahlbomi								297301941	Chromosome	2022-10-25	CAKJTC03
GCA_023678845.1	ASM2367884v1	Mischocyttarus mexicanus					FL_2016	male	Annotation submitted by Cornell University	227225662	Scaffold	2022-06-08	JACGTP01
GCA_001014845.1	ASM101484v1	Mochlonyx cinctipes					BV_Mochlonyx	pooled male and female		441264227	Scaffold	2015-05-28	JXPH01
GCA_025584915.1	ASM2558491v1	Monochamus saltuarius					HS			682219095	Chromosome	2022-10-06	JALDAQ01
GCA_013373865.2	ASM1337386v2	Monomorium pharaonis					MP-MQ-018	female		325506644	Chromosome	2020-08-14	JABXFI02
GCF_013373865.1	ASM1337386v2	Monomorium pharaonis					MP-MQ-018	female	NCBI Annotation Release 102	325506644	Chromosome	2020-08-14	JABXFI02
GCA_947458855.1	ilMonLaev1.1	Monopis laevigella								632589603	Chromosome	2022-12-06	CANHBR01
GCA_029101515.1	M_achilles_agressive_1.0	Morpho achilles					FG21_008	male		490219473	Contig	2023-03-09	JAPJRK01
GCA_029101505.1	M_deidamia_agressive_1.0	Morpho deidamia					FG21_015	male		484913592	Contig	2023-03-09	JAPJRL01
GCA_018251755.1	SRR7174367	Morvina fissimacula								366892780	Contig	2021-05-03	DWPO01
GCA_000371365.1	Musca_domestica-2.0.2	Musca domestica		aabys						750403944	Scaffold	2013-04-22	AQPM01
GCF_000371365.1	Musca_domestica-2.0.2	Musca domestica		aabys					NCBI Annotation Release 102	750403944	Scaffold	2013-04-22	AQPM01
GCA_018232125.1	SRR12057636	Muschampia antonia								305320481	Contig	2021-05-03	DWCN01
GCA_018230665.1	SRR12057691	Muschampia baetica								170464973	Contig	2021-05-03	DWBD01
GCA_018231105.1	SRR12057658	Muschampia floccifera								157443319	Contig	2021-05-03	DWBR01
GCA_018232325.1	SRR12057665	Muschampia gigas								188692747	Contig	2021-05-03	DVQZ01
GCA_018231085.1	SRR12057664	Muschampia kuenlunus								268722947	Contig	2021-05-03	DWQJ01
GCA_018231885.1	SRR12057692	Muschampia lavatherae								299600760	Contig	2021-05-03	DVQR01
GCA_018230845.1	SRR12057668	Muschampia leuzeae								28592751	Contig	2021-05-03	DWBL01
GCA_018231385.1	SRR12057633	Muschampia lutulenta								72458994	Contig	2021-05-03	DWAW01
GCA_018232005.1	SRR12057647	Muschampia mohammed								10151561	Contig	2021-05-03	DVRH01
GCA_018232445.1	SRR12057632	Muschampia musta								343615262	Contig	2021-05-03	DVRK01
GCA_018230965.1	SRR12057663	Muschampia nobilis								42306098	Contig	2021-05-03	DWBO01
GCA_018232365.1	SRR12057661	Muschampia nomas								290256639	Contig	2021-05-03	DVRA01
GCA_018231065.1	SRR12057669	Muschampia orientalis								223129668	Contig	2021-05-03	DWBK01
GCA_018230725.1	SRR12057689	Muschampia plurimacula								364437734	Contig	2021-05-03	DWAQ01
GCA_018232485.1	SRR12057634	Muschampia poggei								307650838	Contig	2021-05-03	DVRJ01
GCA_018231805.1	SRR12057688	Muschampia prometheus								9986293	Contig	2021-05-03	DVQS01
GCA_018230885.1	SRR12057667	Muschampia proteides								83960247	Contig	2021-05-03	DWBM01
GCA_018231925.1	SRR12057687	Muschampia proteus								405992386	Contig	2021-05-03	DVQT01
GCA_018230905.1	SRR12057666	Muschampia proto								20557749	Contig	2021-05-03	DWBN01
GCA_018230745.1	SRR12057680	Muschampia stauderi								50011288	Contig	2021-05-03	DWRO01
GCA_022342965.1	SRR12057690	Muschampia staudingeri								333340886	Contig	2022-02-18	DWSG01
GCA_018231165.1	SRR12057662	Muschampia tersa								368091947	Contig	2021-05-03	DWBP01
GCA_018232385.1	SRR12057660	Muschampia tessellum								318635669	Contig	2021-05-03	DVRB01
GCA_020010945.3	AU_Mell_v2	Muscidifurax raptorellus					AUXW-2020	male		317029579	Chromosome	2023-02-07	JAHUUD02
GCA_930367185.1	idMyaFlor2.1	Myathropa florea								485087974	Chromosome	2022-02-13	CAKNEX01
GCA_020740385.1	SNNU_Mpha_1.0	Mylabris phalerata					DL2021			135698563	Contig	2021-11-04	JAJEOX01
GCA_018250875.1	SRR7174502	Mylon lassia								246199339	Contig	2021-05-03	DWOG01
GCA_943737955.1	idMyoTess1.1	Myopa tessellatipennis								249257482	Chromosome	2022-06-24	CALSGB01
GCA_018250035.1	SRR7174371	Myrinia cf. binoculus NVG-14112H01						male		211958729	Contig	2021-05-03	DWKV01
GCA_018244895.1	SRR9330669	Myscelus amystis hages						male		277531883	Contig	2021-05-03	DWQT01
GCA_018245295.1	SRR9330387	Myscelus epimachia						male		272172950	Contig	2021-05-03	DWMP01
GCA_018245955.1	SRR9330672	Myscelus nobilis						male		291092801	Contig	2021-05-03	DWEL01
GCA_018246815.1	SRR9330686	Mysoria affinis						male		15009820	Contig	2021-05-03	DWGB01
GCA_018245875.1	SRR9330684	Mysoria ambigua						female		353993099	Contig	2021-05-03	DWEI01
GCA_018247255.1	SRR9330687	Mysoria barcastus barcastus						male		268184317	Contig	2021-05-03	DWGA01
GCA_018246855.1	SRR9330685	Mysoria catomelaena						male		350429833	Contig	2021-05-03	DWGC01
GCA_018245095.1	SRR9330679	Mysoria galgala						male		195323652	Contig	2021-05-03	DWSB01
GCA_018245835.1	SRR9330682	Mysoria sejanus stolli						male		359430691	Contig	2021-05-03	DWEJ01
GCA_018247215.1	SRR9330683	Mysoria xanthippe spixii						female		230752220	Contig	2021-05-03	DWGD01
GCA_929112965.1	ilMytAlbi1.1	Mythimna albipuncta								698550901	Chromosome	2022-02-09	CAKMYI01
GCA_910589285.2	ilMytFerr1.2	Mythimna ferrago								860973034	Chromosome	2022-02-09	CAJUUU02
GCA_905147345.3	ilMytImpu1.3	Mythimna impura								935333665	Chromosome	2022-11-05	CAJHVM03
GCA_020882275.1	ASM2088227v1	Mythimna separata					CAU-2019			700250022	Chromosome	2021-11-16	JAJFBA01
GCA_001856785.1	MPER_G0061.0	Myzus persicae		clone G006				female		347296088	Scaffold	2016-09-19	LXJY01
GCF_001856785.1	MPER_G0061.0	Myzus persicae		clone G006				female	NCBI Annotation Release 100	347296088	Scaffold	2016-09-19	LXJY01
GCA_018250375.1	SRR7174546	Narcosius parisi helen								427880055	Contig	2021-05-03	DWNM01
GCA_018248695.1	SRR7174459	Nascus phocus						male		85755639	Contig	2021-05-03	DWJC01
GCA_016647725.1	ASM1664772v1	Nasonia giraulti		RV2x(U)				male		259024564	Scaffold	2021-01-15	QLYP01
GCA_000004795.1	Nlon_1.0	Nasonia longicornis		IV7(U)						285726340	Scaffold	2010-01-15	ADAP01
GCA_009193385.2	Nvit_psr_1.1	Nasonia vitripennis		AsymCx				male		297309692	Chromosome	2020-01-30	WELF01
GCF_009193385.2	Nvit_psr_1.1	Nasonia vitripennis		AsymCx				male	NCBI Annotation Release 104	297309692	Chromosome	2020-01-30	WELF01
GCA_027563435.1	ASM2756343v1	Nasonovia ribisnigri					WT_Kent	female		411614453	Contig	2023-01-03	JANEHU01
GCA_018251315.1	SRR7174426	Nastra julia						male		267235138	Contig	2021-05-03	DWOX01
GCA_019775825.1	ASM1977582v1	Neanura muscorum								208848653	Scaffold	2021-08-26	JABASL01
GCA_944738965.1	icNebBrev1.1	Nebria brevicollis								241909001	Chromosome	2022-07-13	CALYJB01
GCA_018344505.1	ASM1834450v1	Nebria ingens riversi					SDS18-627	female		147399399	Scaffold	2021-05-12	JADQWA01
GCA_944039245.1	icNebSali1.1	Nebria salina								256715385	Chromosome	2022-06-24	CALUEK01
GCA_009869795.1	ASM986979v1	Neelides sp. FZ-2019					LS population			97765094	Scaffold	2020-01-14	VJMY01
GCA_946902875.1	ilNemSwae1.1	Nematopogon swammerdamellus								699503999	Chromosome	2022-09-22	CAMPPU01
GCA_947369275.1	idNemNigr1.1	Nemotelus nigrinus								722182905	Chromosome	2022-12-04	CANBKX01
GCA_921293005.1	ipNemDubi1.1	Nemoura dubitans								321001405	Chromosome	2021-12-05	CAKLCQ01
GCA_921293315.2	ipNemPict2.2	Nemurella pictetii								257036096	Chromosome	2022-10-25	CAKLCZ02
GCA_947623515.1	idNeoInte1.1	Neoascia interrupta								601905515	Chromosome	2022-12-19	CANQKQ01
GCA_021155785.1	iyNeoFabr1.1	Neodiprion fabricii					iyNeoFabr1	male		260422217	Chromosome	2021-12-10	JAJNQJ01
GCF_021155785.1	iyNeoFabr1.1	Neodiprion fabricii					iyNeoFabr1	male	NCBI Annotation Release 100	260422217	Chromosome	2021-12-10	JAJNQJ01
GCA_021901455.1	iyNeoLeco1.1	Neodiprion lecontei					iyNeoLeco1	male		272073844	Chromosome	2022-02-03	JAJNQH01
GCF_021901455.1	iyNeoLeco1.1	Neodiprion lecontei					iyNeoLeco1	male	NCBI Annotation Release 101	272073844	Chromosome	2022-02-03	JAJNQH01
GCA_021155775.1	iyNeoPine1.1	Neodiprion pinetum					iyNeoPine1	male		272498186	Chromosome	2021-12-10	JAJNQK01
GCF_021155775.1	iyNeoPine1.1	Neodiprion pinetum					iyNeoPine1	male	NCBI Annotation Release 100	272498186	Chromosome	2021-12-10	JAJNQK01
GCA_021901495.1	iyNeoVirg1.1	Neodiprion virginianus					iyNeoVirg1	male		262970509	Chromosome	2022-02-03	JAJNQL01
GCF_021901495.1	iyNeoVirg1.1	Neodiprion virginianus					iyNeoVirg1	male	NCBI Annotation Release 100	262970509	Chromosome	2022-02-03	JAJNQL01
GCA_947538895.1	idNeoCyan1.1	Neoitamus cyanurus								365493643	Chromosome	2022-12-09	CANNYS01
GCA_020383195.1	ASM2038319v1	Neomicropteryx cornuta					AI4GN27			541115537	Contig	2021-10-08	JAHKQU01
GCA_022817345.1	ASM2281734v1	Neoscelio sp. ZL-2020					N188_OSUC 510625			481967402	Scaffold	2022-04-05	JABFPR01
GCA_028455905.1	GZU_Ncal_1.0	Neoseiulus californicus					RD_2022A			188379862	Contig	2023-02-03	JAMQGS01
GCA_021527715.1	ASM2152771v1	Neoseiulus cucumeris					YZ-2020			173056137	Scaffold	2022-01-19	JAJSRV01
GCA_022818045.1	ASM2281804v1	Neotoxoptera formosana					Neo-whol-001			371791193	Chromosome	2022-04-06	JAIWJD01
GCA_019974015.1	Npil_1.0	Nephila pilipes							Annotation submitted by Institute for Advanced Biosciences, Keio University	2694500076	Scaffold	2021-07-23	BMAW01
GCA_023375725.1	ASM2337572v1	Nephotettix cincticeps					Ncin_2020			745952930	Chromosome	2022-05-16	JAGISJ01
GCA_947095585.1	idNepScut1.1	Nephrocerus scutellatus								613373670	Chromosome	2022-10-21	CAMUPT01
GCA_947310385.1	idNepAppe1.1	Nephrotoma appendiculata								1138043649	Chromosome	2022-11-29	CAMZJQ01
GCA_932526605.1	idNepFlae1.1	Nephrotoma flavescens								1051332770	Chromosome	2022-03-23	CAKOBK01
GCA_027564055.1	ASM2756405v1	Neptis clinioides					ZRIGZA2EVN			340212048	Scaffold	2023-01-03	JAOPUB01
GCA_018250655.1	SRR7174514	Nerula fibrena						female		186692758	Contig	2021-05-03	DWNW01
GCA_902806785.1	CYROTEf_10X_genome	Nesidiocoris tenuis							Annotation submitted by WAGENINGEN UNIVERSITY	355120802	Scaffold	2020-02-28	CADCXU01
GCA_946811545.1	iyNetDila1.1	Netelia dilatata								324740661	Chromosome	2022-09-15	CAMPEZ01
GCA_022817285.1	ASM2281728v1	Neuroscelio doddi					Z232_FSCA 00090494	female		530972080	Scaffold	2022-04-05	JABFPS01
GCA_900490065.1	Neuqba	Neuroterus quercusbaccarum								2569683019	Scaffold	2018-12-04	UWOG01
GCA_011762715.2	ASM1176271v2	Neuroterus valhalla					RG_2019_326			1019991598	Scaffold	2023-02-09	WSXT02
GCA_928085145.1	PGI_NEZAVIv3	Nezara viridula							Annotation submitted by ROTHAMSTED RESEARCH	1185128795	Chromosome	2022-06-30	CAKMRH01
GCA_018250015.1	SRR7174378	Nicephellus nicephorus						male		341486570	Contig	2021-05-03	DWKR01
GCA_018251275.1	SRR7174430	Niconiades incomptus								395814552	Contig	2021-05-03	DWOV01
GCA_018845635.1	ASM1884563v1	Nicrophorus orbicollis					UGA.2017.iF2			192639440	Scaffold	2021-06-11	JAFMTC01
GCA_001412225.1	Nicve_v1.0	Nicrophorus vespilloides					i.1.1-1			195273382	Scaffold	2015-10-23	LJCH01
GCF_001412225.1	Nicve_v1.0	Nicrophorus vespilloides					i.1.1-1		NCBI Annotation Release 100	195273382	Scaffold	2015-10-23	LJCH01
GCA_014356525.1	ASM1435652v1	Nilaparvata lugens					BPH			1087807972	Chromosome	2020-09-09	WOVF01
GCF_014356525.1	ASM1435652v1	Nilaparvata lugens					BPH		NCBI Annotation Release 101	1087807972	Chromosome	2020-09-09	WOVF01
GCA_022817245.1	ASM2281724v1	Nixonia krombeini					N181_OSUC 510618			206903708	Scaffold	2022-04-05	JABFPT01
GCA_905163415.1	ilNocFimb1.1	Noctua fimbriata								573940004	Chromosome	2021-01-28	CAJHZP01
GCA_910589295.1	ilNocJant1.1	Noctua janthe								532770789	Chromosome	2021-07-07	CAJUUK01
GCA_905220335.1	ilNocPron1.1	Noctua pronuba								529179202	Chromosome	2021-02-16	CAJMZM01
GCA_018231005.1	SRR12057670	Noctuana brunneofusca								237672887	Contig	2021-05-03	DWBJ01
GCA_018231265.1	SRR12057641	Noctuana haematospila								255578086	Contig	2021-05-03	DWQL01
GCA_018231305.1	SRR12057635	Noctuana lactifera								292077182	Contig	2021-05-03	DWAV01
GCA_018231225.1	SRR12057642	Noctuana stator								247846596	Contig	2021-05-03	DWQK01
GCA_907165295.1	iyNomFabr1.1	Nomada fabriciana								233584371	Chromosome	2021-05-17	CAJRBH01
GCA_948146005.1	iyNomFuca1.1	Nomada fucata								264062708	Chromosome	2023-01-18	CANUGS01
GCA_003710045.2	USU_Nmel_1.3	Nomia melanderi					Touchet_males			325499386	Scaffold	2018-11-02	REGV01
GCF_003710045.2	USU_Nmel_1.3	Nomia melanderi					Touchet_males		NCBI eukaryotic genome annotation pipeline	325499386	Scaffold	2018-11-02	REGV01
GCA_018244835.1	SRR9330727	Nosphistia zonara						male		360186487	Contig	2021-05-03	DWQR01
GCA_018249215.1	SRR7174404	Notamblyscirtes simius						male		112108937	Contig	2021-05-03	DWKB01
GCA_905163555.1	ilNotUddm1.1	Notocelia uddmanniana								794107225	Chromosome	2021-01-28	CAJHZS01
GCA_018250595.1	SRR7174518	Notocrypta feisthamelii						male		352624678	Contig	2021-05-03	DWNU01
GCA_905147325.1	ilNotDrom1.1	Notodonta dromedarius								341975702	Chromosome	2021-01-28	CAJHVG01
GCA_918843915.1	ilNotZicz1.1	Notodonta ziczac								352043103	Chromosome	2021-11-18	CAKKNU01
GCA_905338405.1	Nmo_b1v02_max_arth_b2g_genome	Notodromas monacha							Annotation submitted by University of Lausanne	376665953	Scaffold	2021-05-18	CAJPEX01
GCA_028455975.1	TBG_Ncry_1	Notopais sp. c TS-2021					40	female		535477874	Contig	2023-02-03	JAJNBS01
GCA_028455955.1	TBG_Npol_1	Notopais sp. p TS-2021					55			609453061	Contig	2023-02-03	JAJNBT01
GCA_020654155.1	ASM2065415v1	Novius pumilus		SYSU						182418340	Contig	2021-10-27	JAIFOV01
GCA_936439885.1	idNowFero1.1	Nowickia ferox								670697881	Chromosome	2022-05-03	CAKZFG01
GCA_947037095.1	ilNycReva1.1	Nycteola revayana								621024446	Chromosome	2022-10-07	CAMQVA01
GCA_005281655.2	TAMU_Nfulva_1.1	Nylanderia fulva					TAMU-Nful-2015		From INSDC submitter	369947649	Scaffold	2019-05-13	SGBU01
GCF_005281655.2	TAMU_Nfulva_1.1	Nylanderia fulva					TAMU-Nful-2015		NCBI eukaryotic genome annotation pipeline	369947649	Scaffold	2019-05-13	SGBU01
GCA_022817225.1	ASM2281722v1	Nyleta sp. ZL-2020					N182_OSUC 510619			156238710	Scaffold	2022-04-05	JABFPU01
GCA_905332345.1	Pcalbum_chromosome_and_unplaced	Nymphalis c-album				Swedish population				373116874	Scaffold	2021-05-13	CAJOBY01
GCA_905147045.1	ilAglIoxx1.1	Nymphalis io								384156914	Chromosome	2021-01-28	CAJHUF01
GCF_905147045.1	ilAglIoxx1.1	Nymphalis io							NCBI Annotation Release 100	384156914	Chromosome	2021-01-28	CAJHUF01
GCA_905220585.2	ilNymPoly1.2	Nymphalis polychloros								398097521	Chromosome	2022-02-02	CAJNAJ02
GCA_905147175.2	ilAglUrti1.2	Nymphalis urticae								392803606	Chromosome	2022-02-02	CAJHUP02
GCA_018237665.1	SRR10158570	Nymphidium onaeum								419411110	Contig	2021-05-03	DVZS01
GCA_016618385.1	SNU_Nstr_1.0	Nymphon striatum	wild specimen, 40 individuals from the same locality				MADBK_800301_WGS	pooled male and female	Annotation submitted by Seoul National University	744788969	Scaffold	2021-01-12	JABFOP01
GCA_947347705.1	ilNymNiti1.1	Nymphula nitidulata								635770143	Chromosome	2022-11-29	CANAFG01
GCA_910591585.2	iyNysSpin1.2	Nysson spinosus								314615744	Chromosome	2022-10-15	CAJUYC02
GCA_028476595.1	CAF_Oro_1.0	Obolodiplosis robiniae					Oro-CAF			199532299	Chromosome	2023-02-06	JAOPHN01
GCA_905404295.2	ilOchSylv3.2	Ochlodes sylvanus								379669142	Chromosome	2022-10-14	CAJQFO02
GCA_905475445.1	ilOchPlec1.1	Ochropleura plecta								643947103	Chromosome	2021-04-15	CAJQFZ01
GCA_910593695.2	icOcyOlen1.2	Ocypus olens								1083850194	Chromosome	2022-10-14	CAJVAY02
GCA_022495015.1	ASM2249501v1	Odontocerum albicorne					OD1			1305982261	Scaffold	2022-03-07	JAGTXQ01
GCA_018906895.1	ASM1890689v1	Odontocolon sp. PSUC_FEM 10030002					PSUC_FEM 10030002	male		172961839	Scaffold	2021-06-16	JABMBT01
GCA_010583005.1	Obru_v1	Odontomachus brunneus					Ranch 3 - 2012	male		393036571	Scaffold	2020-02-13	JAAGEC01
GCF_010583005.1	Obru_v1	Odontomachus brunneus					Ranch 3 - 2012	male	NCBI Annotation Release 100	393036571	Scaffold	2020-02-13	JAAGEC01
GCA_018250855.1	SRR7174474	Odontoptilum angulatum						male		226401830	Contig	2021-05-03	DWOI01
GCA_018250615.1	SRR7174515	Oechydrus chersis rufus						male		395906691	Contig	2021-05-03	DWTS01
GCA_019343175.1	Ogib_1.0	Oedothorax gibbosus					W744_W776		Annotation submitted by Royal Belgian Institute of Natural Sciences	821427276	Chromosome	2021-08-05	JAFNEN01
GCA_018248295.1	SRR7174529	Oileides vulpinus						male		41264667	Contig	2021-05-03	DWIO01
GCA_900157175.1	O_NANA_1	Oithona nana								85010107	Scaffold	2017-02-17	FTRT01
GCA_948474745.1	ilOliLatr1.1	Oligia latruncula								564087821	Chromosome	2023-02-03	CAOLEH01
GCA_913698115.1	Ofont3	Omalisus fontisbellaquei					single adult specimen			1529137	Contig	2021-09-13	CAJYCR01
GCA_916610215.1	ilOmpLuno1.1	Omphaloscelis lunosa								661859241	Chromosome	2021-10-01	CAKAIT01
GCA_000696205.2	Ofas_2.0	Oncopeltus fasciatus					OFAS.00	pooled males and females		1099611736	Scaffold	2018-05-01	JHQO02
GCA_009869805.1	ASM986980v1	Oncopodura yosiiana					NJ population			118350332	Scaffold	2020-01-14	VCNE01
GCA_000648695.2	Otau_2.0	Onthophagus taurus	undomesticated insect					pooled males and females		267079363	Scaffold	2017-10-31	JHOM02
GCF_000648695.1	Otau_2.0	Onthophagus taurus	undomesticated insect					pooled males and females	NCBI Annotation Release 100	267079363	Scaffold	2017-10-31	JHOM02
GCA_003672135.1	Obir_v5.4	Ooceraea biroi					clonal line C1		Annotation submitted by The Rockefeller University	223876465	Chromosome	2018-10-23	QOIP01
GCF_003672135.1	Obir_v5.4	Ooceraea biroi					clonal line C1		NCBI Annotation Release 100	223876465	Chromosome	2018-10-23	QOIP01
GCA_932527175.1	ilOpeBrum1.1	Operophtera brumata								619163353	Chromosome	2022-03-23	CAKOBL01
GCA_944452715.1	iyOphLute1.1	Ophion luteus								654222225	Chromosome	2022-07-01	CALYCA01
GCA_943142095.1	icOphArdo1.1	Ophonus ardosiacus								911900507	Chromosome	2022-06-10	CALPBS01
GCA_902651945.1	Ophraella_communa_draft_assembly	Ophraella communa								774411302	Contig	2020-06-05	CACRSI01
GCA_931315375.2	ilOpiLute1.2	Opisthograptis luteolata								363184807	Chromosome	2022-04-15	CAKNUS02
GCA_028296485.1	nextdenovo-longstitch-racon4-pilon3	Oppia nitens					AA-2021			126096124	Scaffold	2023-01-30	JAPNUB01
GCA_905397405.1	1_On_b1v03.max_arth_b2g_droso_b2g_emblv2	Oppiella nova							Annotation submitted by University of Lausanne	196724551	Scaffold	2021-09-27	CAJPVJ01
GCA_001718145.1	ASM171814v1	Orchesella cincta						pooled male and female	Annotation submitted by BE-Basic	286766519	Scaffold	2016-09-02	LJIJ01
GCA_027744375.1	NJAU_Osin_1.0	Orchesellides sinensis					YU1			88177395	Scaffold	2023-01-11	JAHZNG01
GCA_014899125.1	Ogril_1	Orchestia grillus					DR04-Leg-1-Zymo_S33	female		812068892	Scaffold	2020-10-20	VOMN01
GCA_916999025.1	ilOrgAnti1.1	Orgyia antiqua								480094981	Chromosome	2021-10-12	CAKASR01
GCA_014119065.1	ASM1411906v1	Orius insidiosus					QHMPB2020	pooled male and female		328990643	Contig	2020-08-10	JACGAQ01
GCA_018703685.1	ASM1870368v1	Orius laevigatus					EB-2019			150957203	Scaffold	2021-06-03	JAGWEN01
GCA_900474335.1	Onit	Ormyrus nitidulus								259885974	Scaffold	2018-06-30	UCOL01
GCA_900474385.1	Opom	Ormyrus pomaceus								266814119	Scaffold	2018-06-30	UCOM01
GCA_029030555.1	ASM2903055v1	Ornithoptera alexandrae	wild				FC563	female		321133960	Scaffold	2023-03-08	JARDVY01
GCA_029034505.1	ASM2903450v1	Ornithoptera priamus	wild				FC565	male		315027425	Scaffold	2023-03-08	JARDWD01
GCA_018246235.1	SRR8954528	Ornithoptera richmondia					1938			425744864	Contig	2021-05-03	DWLQ01
GCA_018250075.1	SRR7174360	Orphe vatinius						female		39721039	Contig	2021-05-03	DWKY01
GCA_018251835.1	SRR7174361	Orses cynisca								303334091	Contig	2021-05-03	DWLV01
GCA_018244995.1	SRR9330404	Ortholexis hollandi						male		6374276	Contig	2021-05-03	DWML01
GCA_018245975.1	SRR9330403	Ortholexis holocausta						male		3887442	Contig	2021-05-03	DWFA01
GCA_018247375.1	SRR9330405	Ortholexis melichroptera						male		52369862	Contig	2021-05-03	DWGZ01
GCA_947562075.1	ilOrtGrac1.1	Orthosia gracilis								715533550	Chromosome	2022-12-13	CANOAQ01
GCA_948252205.1	ilOrtInce1.1	Orthosia incerta								946246642	Chromosome	2023-01-18	CAOCPI01
GCA_000612105.2	Oabi_2.0	Orussus abietinus					OABI.00-Male	male		186398216	Scaffold	2017-12-15	AZGP02
GCF_000612105.2	Oabi_2.0	Orussus abietinus					OABI.00-Male	male	NCBI Annotation Release 101	186398216	Scaffold	2017-12-15	AZGP02
GCA_902654985.2	Oryctes_borbonicus_mpgtue_10X	Oryctes borbonicus								428246057	Scaffold	2020-01-21	CACRWG01
GCA_020654165.1	S4-7k-2v3	Oryctes rhinoceros					S4	female		377356435	Scaffold	2021-10-27	JAIOKQ01
GCA_004796505.1	ASM479650v1	Oryzaephilus surinamensis					S25-3			104008747	Scaffold	2019-04-16	SSSI01
GCA_907164935.1	iOsmBic2.1	Osmia bicornis bicornis								222969496	Chromosome	2021-05-17	CAJRAL01
GCF_907164935.1	iOsmBic2.1	Osmia bicornis bicornis							NCBI Annotation Release 101	222969496	Chromosome	2021-05-17	CAJRAL01
GCA_012274295.1	USDA_OLig_1.0	Osmia lignaria					UT-Olig-1			177071571	Contig	2020-04-13	JAAOZW01
GCF_012274295.1	USDA_OLig_1.0	Osmia lignaria					UT-Olig-1		NCBI Annotation Release 100	177071571	Contig	2020-04-13	JAAOZW01
GCA_022876805.1	OSU_Ospt_1.0	Osperalycus tenerphagus					AD1672			63819443	Scaffold	2022-04-11	JAGGCA01
GCA_008921685.1	ASM892168v1	Ostrinia nubilalis					USDA-ARS inbred line 9-10	female		454916002	Scaffold	2019-10-08	SWFO01
GCA_018252355.1	SRR7174340	Ouleus salvina								258350768	Contig	2021-05-03	DWMC01
GCA_018248835.1	SRR7174437	Oxynetra aureopecta						male		63956337	Contig	2021-05-03	DWJJ01
GCA_018239405.1	SRR9330749	Oxynetra confusa					NVG-14112G06	male		335209363	Contig	2021-05-03	DVPV01
GCA_018239365.1	SRR9330750	Oxynetra hopfferi					NVG-2078	male		292344189	Contig	2021-05-03	DVPU01
GCA_018244775.1	SRR9330737	Oxynetra roscius flavomaculata						male		336509179	Contig	2021-05-03	DWQQ01
GCA_018239305.1	SRR9330752	Oxynetra semihyalina					NVG-14112G09	male		54932017	Contig	2021-05-03	DVPS01
GCA_018245155.1	SRR9330390	Oxynetra stangelandi						male		343867840	Contig	2021-05-03	DWMN01
GCA_913698015.1	Oopac6	Oxypoda opaca					28RZ989WS9			1497231	Contig	2021-09-13	CAJYCQ01
GCA_022817185.1	ASM2281718v1	Oxyscelio sp. ZL-2020					N184_OSUC 510621			342859721	Scaffold	2022-04-05	JABFPV01
GCA_022817205.1	ASM2281720v1	Oxyteleia sp. ZL-2020					N187_OSUC 510624			384330414	Scaffold	2022-04-05	JABFPW01
GCA_018246255.1	SRR8954525	Pachliopta kotzebuea					1920			298781924	Contig	2021-05-03	DWLS01
GCA_020466155.1	ASM2046615v1	Pachypeltis micranthus					Pm825	male		712721212	Chromosome	2021-10-15	JAINFA01
GCA_012654025.1	Pven_dovetail	Pachypsylla venusta					AUS-FW-20181119			481970414	Chromosome	2020-04-29	JAAEEI01
GCA_019049505.1	P_sulf_FINAL_HiC_nocotam_named	Pachyrhynchus sulphureomaculatus					PSULHICPB01-2018	male		2051389195	Chromosome	2021-06-29	JAHKBH01
GCA_018237685.1	SRR10158575	Pachythone gigas								413814476	Contig	2021-05-03	DVZQ01
GCA_028571265.1	ASM2857126v1	Pagurus longicarpus					IRGN N2Z64YU265			609410934	Scaffold	2023-02-09	JAOXOF01
GCA_004011675.1	ASM401167v1	Palaemon carinicauda					YSFRI1108	pooled male and female		6699723695	Scaffold	2019-01-11	QUOF01
GCA_022817145.1	ASM2281714v1	Palpoteleia sp. ZL-2020					N194_OSUC 510631			211206980	Scaffold	2022-04-05	JABFPX01
GCA_947086415.1	ilPamAuri1.1	Pammene aurita								1041796253	Chromosome	2022-10-20	CAMTYY01
GCA_911728535.1	ilPamFasc1.1	Pammene fasciana								564421490	Chromosome	2021-08-05	CAJVRX01
GCA_005815305.1	GSC_Sprawn_1.0	Pandalus platyceros					SPOT	female		146260629	Scaffold	2019-05-24	SKFP01
GCA_932294345.1	ilPanCinn1.1	Pandemis cinnamomeana								426119673	Chromosome	2022-03-11	CAKOAK01
GCA_014898815.1	ASM1489881v1	Panonychus citri	McGregor				SS			83967451	Contig	2020-10-20	JAAABK01
GCF_014898815.1	ASM1489881v1	Panonychus citri	McGregor				SS		GCF_014898815.1-RS_2023_01	83967451	Contig	2020-10-20	JAAABK01
GCA_018249155.1	SRR7174408	Panoquina ocola ocola						female		322144322	Contig	2021-05-03	DWKA01
GCA_020796165.1	CAAS_Pfla_1.0	Pantala flavescens					CAASAGIS	female		663273809	Chromosome	2021-11-08	JAIUJI01
GCA_018397875.1	Panulirus_ornatus	Panulirus ornatus					MSLOSL-1	female		1925793637	Scaffold	2021-05-18	JAGKTJ01
GCA_018246295.1	SRR8954526	Papilio alexanor hazarajatica					Alx.01-01a			407802670	Contig	2021-05-03	DWLR01
GCA_018231605.1	SRR5879306	Papilio ambrax				polytes		female		211183974	Contig	2021-05-03	DVQG01
GCA_018246315.1	SRR8954523	Papilio antimachus					Dru.01-01a			368234118	Contig	2021-05-03	DWMV01
GCA_016277805.2	ASM1627780v2	Papilio aristodemus					IRGN JZZY7UMRXG			335000711	Scaffold	2022-11-30	JAABKM02
GCA_011763625.2	ASM1176362v2	Papilio bianor					TM66B3WUVR			452973067	Scaffold	2022-11-21	JAAOEG02
GCA_018247735.1	SRR8548584	Papilio clytia								340409189	Contig	2021-05-03	DWGS01
GCA_013186455.1	ASM1318645v1	Papilio dardanus tibullus				Kenya	BMNH1043081	male		231123043	Scaffold	2020-05-28	QDHC01
GCA_027563995.1	ASM2756399v1	Papilio gigon					0KYF3WRZ5T			223974696	Scaffold	2023-01-03	JAODUI01
GCA_000931545.1	pgl_assembly_v1	Papilio glaucus						male		374815656	Scaffold	2015-02-23	JWHW01
GCA_026546675.1	ASM2654667v1	Papilio helenus					MHAD71OSIT			320391385	Scaffold	2022-11-30	JAOCNA01
GCA_018248035.1	SRR8954524	Papilio joanae					295			368019180	Contig	2021-05-03	DWHV01
GCA_912999745.1	ilPapMach1.1	Papilio machaon								252114018	Chromosome	2021-08-18	CAJVWC01
GCF_912999745.1	ilPapMach1.1	Papilio machaon							NCBI Annotation Release 101	252114018	Chromosome	2021-08-18	CAJVWC01
GCA_003118335.3	Pmem_mimetic_representative_assembly_1.0	Papilio memnon								232528895	Scaffold	2018-03-02	BDMF01
GCA_018231625.1	SRR5879277	Papilio phestus				male		male		319558904	Contig	2021-05-03	DVQH01
GCA_000836215.1	Ppol_1.0	Papilio polytes								227005758	Scaffold	2015-02-02	BBJD01
GCF_000836215.1	Ppol_1.0	Papilio polytes							NCBI Annotation Release 100	227005758	Scaffold	2015-02-02	BBJD01
GCA_026167825.1	ASM2616782v1	Papilio polyxenes					IRGN 8WY7ASJ4IV			321324091	Scaffold	2022-11-14	JAOPJD01
GCA_018230085.1	SRR5879276	Papilio protenor				non-mimetic		male		260288376	Contig	2021-05-03	DWRN01
GCA_018246275.1	SRR8954521	Papilio slateri					1796			334128330	Contig	2021-05-03	DWTW01
GCA_018246335.1	SRR8954522	Papilio thoas cinyras					Her.01-01a			339517916	Contig	2021-05-03	DWMW01
GCA_000836235.2	Pxut_1.1	Papilio xuthus								223546057	Scaffold	2015-02-02	BBJE01
GCF_000836235.2	Pxut_1.1	Papilio xuthus							NCBI eukaryotic genome annotation pipeline	223546057	Scaffold	2015-02-02	BBJE01
GCA_018246175.1	SRR8954529	Papilio zelicaon					Pap.01-01a			352935561	Contig	2021-05-03	DWMU01
GCA_900065295.1	PMAR	Paracoccus marginatus								191208351	Scaffold	2016-03-26	FIZT01
GCA_019096065.1	ASM1909606v1	Paracyclopina nana					Hwajinpo			91992532	Contig	2021-07-02	JAGUCH01
GCA_018397895.1	paralithodes_camtschaticus	Paralithodes camtschaticus					MSLRKC-1	male		3809538835	Scaffold	2021-05-18	JAGKTK01
GCA_013283005.1	ASM1328300v1	Paralithodes platypus					Beidaihe-2018			4805175703	Chromosome	2020-06-11	JABTEM01
GCA_018247135.1	SRR7174568	Paramimus stigma								359451015	Contig	2021-05-03	DWET01
GCA_910589355.1	ilParStra1.1	Parapoynx stratiotata								478233360	Chromosome	2021-07-07	CAJUUF01
GCA_022651745.1	ASM2265174v1	Parapsyche elsis					Para			282185525	Contig	2022-03-21	JAGVSN01
GCA_905163445.1	ilParAegt1.1	Pararge aegeria								516571003	Chromosome	2021-01-28	CAJHZN01
GCF_905163445.1	ilParAegt1.1	Pararge aegeria							NCBI Annotation Release 100	516571003	Chromosome	2021-01-28	CAJHZN01
GCA_000365465.3	Ptep_3.0	Parasteatoda tepidariorum		Goettingen						1228972128	Scaffold	2019-06-14	AOMJ03
GCF_000365465.3	Ptep_3.0	Parasteatoda tepidariorum		Goettingen					NCBI Annotation Release 102	1228972128	Scaffold	2019-06-14	AOMJ03
GCA_008065355.1	ASM806535v1	Pardosa pseudoannulata					batch1+2+3			4207954893	Scaffold	2019-08-22	SBLA01
GCA_018244795.1	SRR9330700	Parelbella ahira ahira						male		346315976	Contig	2021-05-03	DWME01
GCA_018246775.1	SRR9330702	Parelbella machaon machaon						female		349978056	Contig	2021-05-03	DWFV01
GCA_018245755.1	SRR9330701	Parelbella macleannani						female		339860544	Contig	2021-05-03	DWEE01
GCA_018244815.1	SRR9330699	Parelbella polyzona						male		336277261	Contig	2021-05-03	DWMF01
GCA_001587735.2	Phaw_5.0	Parhyale hawaiensis					Chicago-F	pooled male and female		2752560740	Scaffold	2018-06-22	LQNS02
GCA_018247975.1	SRR8954530	Parides photinus					149			356426165	Contig	2021-05-03	DWHU01
GCA_018248475.1	SRR7174521	Parnara guttata						male		208910773	Contig	2021-05-03	DWIR01
GCA_907164705.1	Parnassius_apollo	Parnassius apollo							Annotation submitted by Stockholm University	1391972728	Contig	2021-06-20	CAJQZP01
GCA_018247895.1	SRR8954539	Parnassius honrathi					Parn.01-01a			1008279180	Contig	2021-05-03	DWHP01
GCA_018246215.1	SRR8954538	Parnassius imperator regulus					Kai.01-01a			487996396	Contig	2021-05-03	DWTE01
GCA_018246155.1	SRR8954532	Parnassius orleans					Drio.01-01a			780844993	Contig	2021-05-03	DWTV01
GCA_018247995.1	SRR8954531	Parnassius smintheus					1706			755613934	Contig	2021-05-03	DWHT01
GCA_027744595.1	NJAU_Ppra_1.0	Paronellides praefectus					ZH2			73390561	Scaffold	2023-01-11	JAITYZ01
GCA_018244715.1	SRR9330715	Passova ganymedes ganymedes						male		43437273	Contig	2021-05-03	DWRS01
GCA_018249975.1	SRR7174439	Passova gellias						female		289263005	Contig	2021-05-03	DWUN01
GCA_018245655.1	SRR9330716	Passova nigrocephala						male		41941195	Contig	2021-05-03	DWDY01
GCA_018245715.1	SRR9330714	Passova passova rudex						male		309168143	Contig	2021-05-03	DWDZ01
GCA_003055125.1	ASM305512v1	Paykullia maculata					VU2015			422395093	Scaffold	2018-04-17	NDXZ01
GCA_024362695.1	ilPecGoss1.1	Pectinophora gossypiella						female		476494545	Chromosome	2022-07-22	JAMDNT01
GCF_024362695.1	ilPecGoss1.1	Pectinophora gossypiella						female	NCBI Annotation Release 100	476494545	Chromosome	2022-07-22	JAMDNT01
GCA_000006295.1	JCVI_LOUSE_1.0	Pediculus humanus corporis		USDA					Annotation submitted by The human body louse genome consortium	110781312	Scaffold	2007-04-23	AAZO01
GCF_000006295.1	JCVI_LOUSE_1.0	Pediculus humanus corporis		USDA					Annotation submitted by The human body louse genome consortium	110781312	Scaffold	2007-04-23	AAZO01
GCA_018231365.1	SRR12057638	Pellicia arina								417333486	Contig	2021-05-03	DWAU01
GCA_025469235.1	ASM2546923v1	Pemphigus obesinymphae					NAM_Pem_2020			657710021	Scaffold	2022-09-28	JAIPRL01
GCA_933228935.1	iyPemLugu1.1	Pemphredon lugubris								328143241	Chromosome	2022-03-23	CAKOGF01
GCA_019202785.2	ASM1920278v2	Penaeus chinensis	Huanghai No. 1					male		1466063637	Chromosome	2021-07-13	JAGKSU01
GCF_019202785.1	ASM1920278v2	Penaeus chinensis	Huanghai No. 1					male	NCBI Annotation Release 100	1466063637	Chromosome	2021-07-13	JAGKSU01
GCA_018983055.1	CIBA_Pind_1.1	Penaeus indicus					CIBA_PI_04			1935624968	Scaffold	2021-06-21	JAGYIC01
GCA_017312705.1	Mj_TUMSAT_v1.0	Penaeus japonicus					Ginoza2017			1704994957	Scaffold	2021-02-12	BOPN01
GCA_017312705.2	Mj_TUMSAT_v1.0	Penaeus japonicus					Ginoza2017			1704994957	Scaffold	2021-06-07	BOPN01
GCF_017312705.1	Mj_TUMSAT_v1.0	Penaeus japonicus					Ginoza2017		NCBI Annotation Release 100	1704994957	Scaffold	2021-02-12	BOPN01
GCA_015228065.1	NSTDA_Pmon_1	Penaeus monodon					SGIC_2016			2394331783	Chromosome	2020-11-05	JABERT01
GCF_015228065.1	NSTDA_Pmon_1	Penaeus monodon					SGIC_2016		NCBI Annotation Release 100	2394331783	Chromosome	2020-11-05	JABERT01
GCA_003789085.1	ASM378908v1	Penaeus vannamei	Kehai No.1					male	Annotation submitted by Institute of Oceanology, Chinese Academy of Sciences	1663565311	Scaffold	2018-11-16	QCYY01
GCF_003789085.1	ASM378908v1	Penaeus vannamei	Kehai No.1					male	NCBI Annotation Release 100	1663565311	Scaffold	2018-11-16	QCYY01
GCA_014851325.1	Penig_v1	Pentalonia nigronervosa					sample_4			375222927	Scaffold	2020-10-05	JACXSJ01
GCA_027564355.1	ASM2756435v1	Penthetria funebris					EUBNB9MPL1			274569077	Scaffold	2023-01-03	JANSTX01
GCA_911728515.1	ilPerRhom1.1	Peribatodes rhomboidaria								499713095	Chromosome	2021-08-05	CAJVRP01
GCA_018251795.1	SRR7174363	Perichares adela								401352749	Contig	2021-05-03	DWPQ01
GCA_025594305.2	ASM2559430v2	Periplaneta americana	American cockroach				PWHHKU_190912	female	Annotation submitted by The Chinese University of Hong Kong	3055948503	Scaffold	2023-01-24	JAJSOF02
GCA_918026855.4	PGI_PHAECO_v4	Phaedon cochleariae							Annotation submitted by ROTHAMSTED RESEARCH	869734947	Chromosome	2022-10-18	CAKJVG04
GCA_019434445.1	Phalangium_opilio_v1	Phalangium opilio					Pha_4GenM			576901449	Scaffold	2021-08-02	JAEQBA01
GCA_905147815.2	ilPhaBuce1.2	Phalera bucephala								933132188	Chromosome	2021-08-16	CAJHXA02
GCA_018906915.1	ASM1890691v1	Phanerotoma sp. PSUC_FEM 10030009					PSUC_FEM 10030009	female		324138658	Scaffold	2021-06-16	JABMBU01
GCA_018249415.1	SRR7174385	Phareas burnsi								480083190	Contig	2021-05-03	DWKL01
GCA_018245475.1	SRR8954535	Pharmacophagus antenor					1646			355334115	Contig	2021-05-03	DWQX01
GCA_009761765.1	ASM976176v1	Phenacoccus solenopsis					jinhua	pooled male and female		292537731	Chromosome	2019-12-18	VFXL01
GCA_905404115.1	ilPheGnom1.1	Pheosia gnoma								271333527	Chromosome	2021-04-15	CAJQEW01
GCA_905333125.1	ilPheTrem1.1	Pheosia tremula								290204870	Chromosome	2021-03-19	CAJOTA01
GCA_943735915.1	idPheCory1.1	Pherbina coryleti								862951653	Chromosome	2022-06-24	CALSEO01
GCA_018207615.1	Pspu_JIC_v1.0	Philaenus spumarius					PSPU_08	female		2760693840	Scaffold	2021-04-29	JAGFPH01
GCA_918857605.2	ilPhiVetu1.2	Philereme vetulata								771064230	Chromosome	2022-10-25	CAKKOV02
GCA_932526585.2	icPhiCogn1.2	Philonthus cognatus								1030548203	Chromosome	2022-10-25	CAKOBO02
GCA_022495035.1	ASM2249503v1	Philopotamus ludificatus					PH2			360300449	Scaffold	2022-03-07	JAGXCT01
GCA_019455685.1	ASM1945568v1	Philornis downsi					Pdownsi1			954764933	Scaffold	2021-08-05	JAHXMU01
GCA_018906965.1	ASM1890696v1	Philotrypesis tridentata					Ptr_3			398606688	Contig	2021-06-16	JACCIB01
GCA_947086385.1	Phlebotomus argentipes genome assembly	Phlebotomus argentipes								97615085	Scaffold	2022-10-22	CAMTYR01
GCA_024763615.1	Ppap_2.0	Phlebotomus papatasi					M1	male		358222084	Chromosome	2022-08-30	JANPWV01
GCA_918844115.2	P.perniciosus_asm_v2.0	Phlebotomus perniciosus		Murcia						166001358	Scaffold	2022-07-13	CAKKOB02
GCA_905147745.2	ilPhlMeti2.2	Phlogophora meticulosa								538644470	Chromosome	2022-05-03	CAJHWW02
GCA_018251015.1	SRR7174453	Phocides pigmalion okeechobee						male		416404118	Contig	2021-05-03	DWON01
GCA_001586405.1	3314_assembly_v1	Phoebis sennae					eubule-3314	male		287490372	Scaffold	2016-03-10	LQNK01
GCA_022817165.1	ASM2281716v1	Phoenoteleia sp. ZL-2020					Z230_OSUC 697972	male		388469288	Scaffold	2022-04-05	JABFPY01
GCA_018250475.1	SRR7174538	Pholisora mejicanus								320989802	Contig	2021-05-03	DWNP01
GCA_001735545.1	ASM173554v1	Phormia regina					Indy2012f	female		549932840	Scaffold	2016-09-19	MINK01
GCA_001014415.1	ASM101441v1	Phortica variegata					BV_Pvariegata	pooled male and female		155550413	Scaffold	2015-05-28	JXPM01
GCA_944588485.1	icSilAtra2.1	Phosphuga atrata								1199979240	Chromosome	2022-07-13	CALYMW01
GCA_008802855.1	Ppyr1.3	Photinus pyralis					1611_PpyrPB1	male	Annotation submitted by Photinus pyralis genome working group	471511253	Scaffold	2019-10-02	VVIM01
GCF_008802855.1	Ppyr1.3	Photinus pyralis					1611_PpyrPB1	male	NCBI Annotation Release 100	471511253	Scaffold	2019-10-02	VVIM01
GCA_932526445.1	ilPhrFuli1.1	Phragmatobia fuliginosa								629441928	Chromosome	2022-03-23	CAKOBC01
GCA_024586415.1	ASM2458641v1	Phrixothrix hirtus					UFSCar_2015			2897719934	Contig	2022-08-08	JAHWXV01
GCA_024500475.1	ASM2450047v1	Phthorimaea operculella					IPPTM01		Annotation submitted by The Institute of Vegetables and Flowers CAAS	648202259	Contig	2022-08-01	JANFCV01
GCA_917563865.1	PGI_PHYECR_V1	Phyllotreta cruciferae								135120912	Chromosome	2022-06-24
GCA_918026865.1	PGI_PHYEVI_v3	Phyllotreta striolata							Annotation submitted by ROTHAMSTED RESEARCH	132261818	Chromosome	2022-07-12	CAKJVH03
GCA_024137745.1	Cenicafe_Pcof_1.1	Phymastichus coffea					CEN01	pooled male and female		421229823	Contig	2022-06-30	JAKZJS01
[truncated: 594 more rows]

## Sheet: Table_S4
Assembly	Species Name	TaxID	Origin
GCA_024086825.1	Abrus pulchellus subsp. cantoniensis	858909	NCBI_assembly
GCA_019022655.1	Acacia acuminata	178749	NCBI_assembly
GCA_019022615.1	Acacia melanoxylon	138028	NCBI_assembly
GCA_025563575.1	Acacia pycnantha	880440	NCBI_assembly
GCA_019914995.1	Acanthochlamys bracteata	145231	NCBI_assembly
GCA_025594385.1	Acer negundo	4023	NCBI_assembly
GCA_008009225.1	Acer yangbiense	1000413	NCBI_assembly
GCA_009663005.1	Actinidia chinensis	3625	NCBI_assembly
GCA_003024255.1	Actinidia chinensis var. chinensis	1590841	NCBI_assembly
GCA_024454175.1	Actinidia deliciosa	3627	NCBI_assembly
GCA_019202715.1	Actinidia eriantha	165200	NCBI_assembly
GCA_014529385.2	Adiantum capillus-veneris	13818	NCBI_assembly
GCA_022343405.2	Adiantum nelumboides	2759587	NCBI_assembly
GCA_021605145.1	Aegilops bicornis	4483	NCBI_assembly
GCA_021605205.1	Aegilops longissima	4486	NCBI_assembly
GCA_021605185.1	Aegilops searsii	4487	NCBI_assembly
GCA_021641835.1	Aegilops sharonensis	58530	NCBI_assembly
GCA_021437245.1	Aegilops speltoides	4573	NCBI_assembly
GCA_944222845.1	Aegilops speltoides subsp. speltoides	58531	NCBI_assembly
GCF_001957025.1	Aegilops tauschii subsp. tauschii	169297	NCBI_assembly
GCA_013621005.1	Aeschynomene evenia	561484	NCBI_assembly
GCA_000411095.1	Aethionema arabicum	228871	NCBI_assembly
GCA_946807835.1	Ailanthus altissimus	2768810	NCBI_assembly
GCA_017979445.1	Akebia trifoliata	155132	NCBI_assembly
GCA_020283515.1	Alliaria petiolata	126270	NCBI_assembly
GCA_905187595.1	Allium cepa	4679	NCBI_assembly
GCA_024346515.1	Allium cepa var. aggregatum	28911	NCBI_assembly
GCA_014155895.2	Allium sativum	4682	NCBI_assembly
GCA_004135705.1	Alloteropsis semialata	435756	NCBI_assembly
GCA_019425755.1	Amaranthus cruentus	117272	NCBI_assembly
GCA_000753965.2	Amaranthus hypochondriacus	28502	NCBI_assembly
GCA_019776075.1	Amaranthus palmeri	107608	NCBI_assembly
GCA_026212465.1	Amaranthus tricolor	29722	NCBI_assembly
GCA_000180655.1	Amaranthus tuberculatus	277990	NCBI_assembly
GCF_000471905.2	Amborella trichopoda	13333	NCBI_assembly
GCA_024762085.1	Ambrosia artemisiifolia	4212	NCBI_assembly
GCA_022559845.1	Amorphophallus konjac	78372	NCBI_assembly
GCA_024336825.1	Amorphophallus titanum	175755	NCBI_assembly
GCA_024699675.1	Amphibolis antarctica	55438	NCBI_assembly
GCA_014843725.1	Amphicarpaea edgeworthii	132429	NCBI_assembly
GCA_026122585.1	Anacardium occidentale	171929	NCBI_assembly
GCA_029339315.1	Ananas comosus var. bracteatus	296719	NCBI_assembly
GCA_900406275.1	Anastatica hierochuntica	663965	NCBI_assembly
GCF_009805555.1	Andrographis paniculata	175694	NCBI_assembly
GCA_003724115.2	Anethum foeniculum	2849586	NCBI_assembly
GCA_014182895.1	Angophora floribunda	34308	NCBI_assembly
GCA_010909165.1	Anthoceros angustus	48387	NCBI_assembly
GCA_009905375.1	Apium graveolens	4045	NCBI_assembly
GCA_902728035.1	Apium graveolens Rapaceum Group	278110	NCBI_assembly
GCA_019593545.1	Apocynum venetum	377125	NCBI_assembly
GCA_019297695.1	Apostasia ramifera	1920719	NCBI_assembly
GCA_002786265.1	Apostasia shenzhenica	1088818	NCBI_assembly
GCA_005392925.1	Aquilaria sinensis	210372	NCBI_assembly
GCA_023053535.1	Aquilegia eximia	1291435	NCBI_assembly
GCA_020826895.1	Aquilegia kansuensis	1291450	NCBI_assembly
GCA_026151155.1	Arabidopsis arenosa	38785	NCBI_assembly
GCA_905175405.1	Arabidopsis arenosa subsp. arenosa	395843	NCBI_assembly
GCA_900078215.1	Arabidopsis halleri subsp. gemmifera	63677	NCBI_assembly
GCA_011037025.1	Arabidopsis halleri subsp. halleri	81971	NCBI_assembly
GCA_944990045.1	Arabidopsis lyrata	59689	NCBI_assembly
GCF_000004255.2	Arabidopsis lyrata subsp. lyrata	81972	NCBI_assembly
GCA_026151145.1	Arabidopsis lyrata subsp. petraea	59691	NCBI_assembly
GCA_905175345.1	Arabidopsis suecica	45249	NCBI_assembly
GCA_020911765.2	Arabidopsis thaliana	3702	NCBI_assembly
GCA_019201805.1	Arabidopsis thaliana x Arabidopsis arenosa	1240361	NCBI_assembly
GCA_900128785.1	Arabis alpina	50452	NCBI_assembly
GCA_001484125.2	Arabis montbretiana	746018	NCBI_assembly
GCA_902206195.3	Arabis nemorensis	586526	NCBI_assembly
GCA_001484925.1	Arabis nordmanniana	571359	NCBI_assembly
GCA_018207795.1	Arachis duranensis	130453	NCBI_assembly
GCA_019915045.1	Arachis hypogaea	3818	NCBI_assembly
GCA_022829005.1	Arachis hypogaea subsp. fastigiata	226206	NCBI_assembly
GCA_028451205.1	Arachis hypogaea subsp. hypogaea	226205	NCBI_assembly
GCA_013265535.1	Arachis ipaensis	130454	NCBI_assembly
GCA_014773155.1	Arachis stenosperma	217475	NCBI_assembly
GCA_014822125.1	Arbutus unedo	84005	NCBI_assembly
GCA_023525745.1	Arctium lappa	4217	NCBI_assembly
GCA_019985065.2	Arctostaphylos glauca	89197	NCBI_assembly
GCA_021397845.1	Areca catechu	184783	NCBI_assembly
GCA_022405105.1	Aristolochia contorta	266420	NCBI_assembly
GCA_019845555.1	Aristolochia fimbriata	158543	NCBI_assembly
GCA_025448175.1	Aronia arbutifolia	36594	NCBI_assembly
GCA_014162995.1	Artemisia annua	35608	NCBI_assembly
GCA_023558565.1	Artemisia tridentata subsp. tridentata	525641	NCBI_assembly
GCA_002024485.1	Artocarpus camansi	709039	NCBI_assembly
GCA_025403435.1	Artocarpus heterophyllus	3489	NCBI_assembly
GCA_025447715.1	Asclepias incarnata	330158	NCBI_assembly
GCA_027405835.1	Asclepias syriaca	48545	NCBI_assembly
GCA_022839415.1	Asparagus kiusianus	272855	NCBI_assembly
GCF_001876935.1	Asparagus officinalis	4686	NCBI_assembly
GCA_012295165.1	Asparagus setaceus	272863	NCBI_assembly
GCA_019693375.1	Asterochloris erici	60131	NCBI_assembly
GCA_021605115.1	Astrephomene gubernaculifera	47775	NCBI_assembly
GCA_002013935.1	Atalantia buxifolia	76974	NCBI_assembly
GCA_900406295.1	Aurinia saxatilis	169069	NCBI_assembly
GCA_001430745.1	Auxenochlorella pyrenoidosa	3078	NCBI_assembly
GCA_910589765.1	Avena atlantica	366594	NCBI_assembly
GCA_910589775.1	Avena eriantha	146534	NCBI_assembly
GCA_023614405.1	Avena insularis	283872	NCBI_assembly
GCA_910589755.1	Avena longiglumis	4500	NCBI_assembly
GCA_023646675.1	Avena sativa	4498	NCBI_assembly
GCA_019155195.1	Avicennia marina	82927	NCBI_assembly
GCA_900174615.1	Avicennia marina subsp. marina	1381980	NCBI_assembly
GCA_019693495.1	Axilococcus clingmanii	2511175	NCBI_assembly
GCA_022749755.1	Azadirachta indica	124943	NCBI_assembly
GCA_910574485.1	Azolla nilotica	336974	NCBI_assembly
GCA_947034835.1	Ballota nigra	194200	NCBI_assembly
GCA_001920985.1	Barbarea vulgaris	50459	NCBI_assembly
GCA_008642245.1	Bassia scoparia	83154	NCBI_assembly
GCF_002220235.1	Bathycoccus prasinos	41875	NCBI_assembly
GCA_009618065.1	Bathycoccus sp. SAG4	2589999	NCBI_assembly
GCA_022379115.2	Bauhinia variegata	167791	NCBI_assembly
GCA_022432945.1	Begonia darthvaderiana	2905994	NCBI_assembly
GCA_003255005.1	Begonia fuchsioides	200001	NCBI_assembly
GCA_022433065.1	Begonia loranthoides	200023	NCBI_assembly
GCA_022432975.1	Begonia masoniana	198562	NCBI_assembly
GCA_022433055.1	Begonia peltatifolia	1406276	NCBI_assembly
GCA_003290165.1	Berberis thunbergii	121720	NCBI_assembly
GCA_005862465.1	Beta patula	1505710	NCBI_assembly
GCF_002917755.1	Beta vulgaris subsp. vulgaris	3555	NCBI_assembly
GCA_018282175.1	Beta vulgaris subsp. cicla	1527200	NCBI_assembly
GCA_005862445.2	Beta vulgaris subsp. maritima	350892	NCBI_assembly
GCA_000327005.1	Betula nana	216990	NCBI_assembly
GCA_021521415.1	Bidens hawaiensis	980011	NCBI_assembly
GCA_900406285.1	Biscutella auriculata	379493	NCBI_assembly
GCA_900406315.1	Biscutella laevigata subsp. laevigata	1594205	NCBI_assembly
GCA_022495875.1	Bletilla sinensis	1627839	NCBI_assembly
GCA_026770425.1	Boechera divaricarpa	115915	NCBI_assembly
GCA_900406335.1	Boechera puberula	115924	NCBI_assembly
GCA_015832515.1	Boechera retrofracta	115934	NCBI_assembly
GCA_018361395.1	Boechera stricta	72658	NCBI_assembly
GCA_018132145.1	Boehmeria nivea var. tenacissima	396368	NCBI_assembly
GCA_024364735.1	Boesenbergia rotunda	97729	NCBI_assembly
GCA_013180625.2	Boswellia sacra	173701	NCBI_assembly
GCA_023333625.1	Bothriochloa decipiens	883134	NCBI_assembly
GCA_002005505.1	Botryococcus braunii	38881	NCBI_assembly
GCF_000005505.3	Brachypodium distachyon	15368	NCBI_assembly
GCA_016771965.1	Brassica carinata	52824	NCBI_assembly
GCA_003260675.2	Brassica cretica	69181	NCBI_assembly
GCA_015484525.1	Brassica juncea	3707	NCBI_assembly
GCA_001687265.1	Brassica juncea var. tumida	323352	NCBI_assembly
GCA_026770255.1	Brassica napus	3708	NCBI_assembly
GCA_016432835.1	Brassica nigra	3710	NCBI_assembly
GCA_900416815.2	Brassica oleracea	3712	NCBI_assembly
GCA_902726615.1	Brassica oleracea var. capitata	3716	NCBI_assembly
GCF_000695525.1	Brassica oleracea var. oleracea	109376	NCBI_assembly
GCA_900412535.3	Brassica rapa	3711	NCBI_assembly
GCA_025215035.1	Brassica rapa subsp. chinensis	93385	NCBI_assembly
GCA_008629595.1	Brassica rapa subsp. pekinensis	51351	NCBI_assembly
GCA_018901965.1	Brassica rapa subsp. rapa	51350	NCBI_assembly
GCA_017639395.1	Brassica rapa subsp. trilocularis	1813537	NCBI_assembly
GCA_019776045.1	Brassica rapa x Raphanus sativus	1417620	NCBI_assembly
GCA_023935145.1	Bretschneidera sinensis	28529	NCBI_assembly
GCA_020883675.1	Bruguiera gymnorhiza	39984	NCBI_assembly
GCA_023213295.1	Bruguiera hainesii	413958	NCBI_assembly
GCA_019804595.1	Bruguiera parviflora	106618	NCBI_assembly
GCA_019426215.1	Buddleja alternifolia	168488	NCBI_assembly
GCA_026225755.1	Bursera bipinnata	80288	NCBI_assembly
GCA_026212285.1	Bursera cuneata	80294	NCBI_assembly
GCA_026225775.1	Bursera palmeri	80321	NCBI_assembly
GCF_000340665.2	Cajanus cajan	3821	NCBI_assembly
GCA_900491605.1	Calamus simplicifolius	746888	NCBI_assembly
GCA_004801955.1	Calotropis procera	141467	NCBI_assembly
GCA_023657505.1	Camelina hispida	883000	NCBI_assembly
GCA_024034495.1	Camelina laxa	359823	NCBI_assembly
GCA_023864065.1	Camelina neglecta	2864041	NCBI_assembly
GCF_000633955.1	Camelina sativa	90675	NCBI_assembly
GCA_025200525.1	Camellia lanceoleosa	1840588	NCBI_assembly
GCA_013676235.1	Camellia sinensis	4442	NCBI_assembly
GCA_020536855.1	Camellia sinensis var. assamica	261999	NCBI_assembly
GCA_020536555.1	Camellia sinensis var. lasiocalyx	2320849	NCBI_assembly
GCA_017311205.1	Camellia sinensis var. sinensis	542762	NCBI_assembly
GCA_026119855.1	Campanula takesimana	989334	NCBI_assembly
GCA_020975935.1	Campomanesia xanthocarpa	1365876	NCBI_assembly
GCA_029168945.1	Cannabis sativa	3483	NCBI_assembly
GCA_001510005.1	Cannabis sativa subsp. indica	1302822	NCBI_assembly
GCA_001974645.1	Capsella bursa-pastoris	3719	NCBI_assembly
GCF_000375325.1	Capsella rubella	81985	NCBI_assembly
GCA_027073555.1	Capsicum annuum	4072	NCBI_assembly
GCA_000950795.1	Capsicum annuum var. glabriusculum	165789	NCBI_assembly
GCA_002271885.2	Capsicum baccatum	33114	NCBI_assembly
GCA_002271895.2	Capsicum chinense	80379	NCBI_assembly
GCA_021464245.1	Carallia brachiata	61141	NCBI_assembly
GCA_028015245.1	Cardamine occulta	2054765	NCBI_assembly
GCA_014578085.1	Cardamine resedifolia	352370	NCBI_assembly
GCA_024447775.1	Carex cristatella	314410	NCBI_assembly
GCA_025461125.1	Carex kokanica	100296	NCBI_assembly
GCA_011114355.1	Carex littledalei	544730	NCBI_assembly
GCA_028015225.1	Carex myosuroides	140873	NCBI_assembly
GCA_025461045.1	Carex parvula	544733	NCBI_assembly
GCA_024447655.1	Carex scoparia	314463	NCBI_assembly
GCA_022788785.1	Carica papaya	3649	NCBI_assembly
GCA_002740515.1	Carnegiea gigantea	171969	NCBI_assembly
GCA_006937295.1	Carpinus fangiana	176857	NCBI_assembly
GCA_013348765.1	Carpinus viminea	176864	NCBI_assembly
GCA_001633085.1	Carthamus tinctorius	4222	NCBI_assembly
GCA_011037825.1	Carya cathayensis	139927	NCBI_assembly
GCF_018687715.1	Carya illinoinensis	32201	NCBI_assembly
GCA_004918865.1	Caryocar brasiliense	480971	NCBI_assembly
GCA_014183005.1	Castanea mollissima	60419	NCBI_assembly
GCA_019955255.1	Castanospermum australe	24962	NCBI_assembly
GCA_003795335.1	Casuarina equisetifolia subsp. incana	228173	NCBI_assembly
GCA_028551395.1	Casuarina glauca	3522	NCBI_assembly
GCA_028651295.1	Catharanthus roseus	4058	NCBI_assembly
GCA_020739565.1	Cenchrus americanus	4543	NCBI_assembly
GCA_022644695.1	Cenchrus purpureus	154765	NCBI_assembly
GCA_014636745.1	Centella asiatica	48106	NCBI_assembly
GCA_020465985.1	Centrapalus pauciflorus	434635	NCBI_assembly
GCA_001972305.1	Cephalotus follicularis	3775	NCBI_assembly
GCA_014871385.1	Ceratodon purpureus	3225	NCBI_assembly
GCA_020310875.1	Ceratopteris richardii	49495	NCBI_assembly
GCA_003255065.1	Cercis canadensis	49801	NCBI_assembly
GCA_024363205.1	Cereus fernambucensis	308225	NCBI_assembly
GCA_020615895.1	Ceriops decandra	172013	NCBI_assembly
GCA_021533255.1	Ceriops tagal	61143	NCBI_assembly
GCA_020617695.1	Ceriops zippeliana	413951	NCBI_assembly
GCA_027943335.1	Chamaecyparis obtusa	13415	NCBI_assembly
GCA_946814005.1	Chamaenerion angustifolium	13055	NCBI_assembly
GCA_003427395.1	Chara braunii	69332	NCBI_assembly
GCA_948465745.1	Chenopodium album	3559	NCBI_assembly
GCA_024500155.1	Chenopodium formosanum	1640932	NCBI_assembly
GCA_001687005.1	Chenopodium pallidicaule	882375	NCBI_assembly
GCA_001687025.1	Chenopodium suecicum	434248	NCBI_assembly
GCA_022113865.1	Chimonanthus praecox	13419	NCBI_assembly
GCA_013350335.1	Chimonanthus salicifolius	2855397	NCBI_assembly
GCA_001662365.1	Chlamydomonas applanata	35704	NCBI_assembly
GCA_001662385.1	Chlamydomonas asymmetrica	51683	NCBI_assembly
GCA_002335675.1	Chlamydomonas eustigma	1157962	NCBI_assembly
GCA_016834605.1	Chlamydomonas incerta	51695	NCBI_assembly
GCA_026108075.1	Chlamydomonas reinhardtii	3055	NCBI_assembly
GCA_016834595.1	Chlamydomonas schloesseri	2026947	NCBI_assembly
GCA_004335795.1	Chlamydomonas sp. 3222	2056388	NCBI_assembly
GCA_004335895.1	Chlamydomonas sp. AIC	2056389	NCBI_assembly
GCA_013435795.1	Chlamydomonas sp. ICE-L	309537	NCBI_assembly
GCA_016618255.1	Chlamydomonas sp. UWO 241	1653778	NCBI_assembly
GCA_004335715.1	Chlamydomonas sp. WS7	2056391	NCBI_assembly
GCA_001662425.1	Chlamydomonas sphaeroides	28458	NCBI_assembly
GCA_021018995.1	Chloranthus sessilifolius	146544	NCBI_assembly
GCA_019044685.2	Chlorella desiccata (nom. nud.)	1650286	NCBI_assembly
GCA_003130725.1	Chlorella sorokiniana	3076	NCBI_assembly
GCA_003063905.1	Chlorella sp. A99	2041167	NCBI_assembly
GCA_002896455.3	Chlorella sp. ArM0029B	1415603	NCBI_assembly
GCA_013372505.1	Chlorella sp. BAC 9706	2756210	NCBI_assembly
GCA_009928355.1	Chlorella sp. CH2018	2591173	NCBI_assembly
GCA_006782975.1	Chlorella sp. Dachan	2486357	NCBI_assembly
GCA_004335735.1	Chlorella sp. KRBP	2056404	NCBI_assembly
GCA_025772305.1	Chlorella sp. LC-ALGAE-MAG	2977534	NCBI_assembly
GCF_000147415.1	Chlorella variabilis	554065	NCBI_assembly
GCA_023343905.1	Chlorella vulgaris	3077	NCBI_assembly
GCA_004335625.1	Chloroidium sp. CF	2056392	NCBI_assembly
GCA_009103225.1	Chlorokybus atmophyticus	3144	NCBI_assembly
GCA_004335635.1	Chloromonas sp. AAM2	2056394	NCBI_assembly
GCA_007760615.1	Chlorophyta sp.	2448168	NCBI_assembly
GCA_025212335.1	Chlorophytum comosum	34182	NCBI_assembly
GCA_023205875.1	Chloropicon primus	1764295	NCBI_assembly
GCA_022545495.1	Chrysanthemum lavandulifolium	146996	NCBI_assembly
GCA_015844335.1	Chrysopogon serrulatus	330583	NCBI_assembly
GCA_002896215.2	Cicer echinospermum	90897	NCBI_assembly
GCA_023376185.1	Cichorium endivia	114280	NCBI_assembly
GCA_023525715.1	Cichorium intybus	13427	NCBI_assembly
GCA_025175665.1	Cinchona pubescens	50278	NCBI_assembly
GCA_003546025.1	Cinnamomum micranthum f. kanehirae	337451	NCBI_assembly
GCA_002878655.1	Cissus quadrangularis	165298	NCBI_assembly
GCA_029034555.1	Citrullus lanatus	3654	NCBI_assembly
GCA_018142915.1	Citrullus lanatus subsp. cordophanus	2787746	NCBI_assembly
GCA_002013975.2	Citrus cavaleriei	2709	NCBI_assembly
GCF_000493195.1	Citrus clementina	85681	NCBI_assembly
GCA_004802465.1	Citrus hindsii	159041	NCBI_assembly
GCA_002006925.1	Citrus maxima	37334	NCBI_assembly
GCA_002013955.2	Citrus medica	171251	NCBI_assembly
GCF_022201045.2	Citrus sinensis	2711	NCBI_assembly
GCA_018350135.1	Citrus trifoliata	37690	NCBI_assembly
GCA_002897195.1	Citrus unshiu	55188	NCBI_assembly
GCA_001929425.1	Citrus x paradisi x Citrus trifoliata	309804	NCBI_assembly
GCA_027943415.1	Closterium sp. NIES-67	2790670	NCBI_assembly
GCA_000812005.1	Coccomyxa sp. LA000219	1579116	NCBI_assembly
GCA_020887355.1	Coccomyxa sp. Obi	2315456	NCBI_assembly
GCF_000258705.1	Coccomyxa subellipsoidea C-169	574566	NCBI_assembly
GCA_900406305.1	Cochlearia officinalis	270110	NCBI_assembly
GCA_006176705.1	Cocos nucifera	13894	NCBI_assembly
GCA_013146195.2	Codonopsis lanceolata	103999	NCBI_assembly
GCA_001630525.1	Coelastrella sp. M60	1489057	NCBI_assembly
GCA_018290735.1	Coelastrella sp. MACC-549	2732638	NCBI_assembly
GCA_002588565.1	Coelastrella sp. UTEX B 3026	2033643	NCBI_assembly
GCF_003713225.1	Coffea arabica	13443	NCBI_assembly
GCA_900059795.1	Coffea canephora	49390	NCBI_assembly
GCA_023065735.1	Coffea humblotiana	59211	NCBI_assembly
GCA_009725075.1	Coix aquatica	79833	NCBI_assembly
GCA_009763385.1	Coix lacryma-jobi var. lacryma-jobi	1156411	NCBI_assembly
GCA_009758035.1	Coix lacryma-jobi var. ma-yuen	714458	NCBI_assembly
GCA_014218235.1	Colocasia esculenta	4460	NCBI_assembly
GCA_024138025.1	Combretum micranthum	578542	NCBI_assembly
GCA_900108845.1	Conringia planisiliqua	311912	NCBI_assembly
GCA_015680905.1	Coptis chinensis	261450	NCBI_assembly
GCA_001974805.1	Corchorus capsularis	210143	NCBI_assembly
GCA_001974825.2	Corchorus olitorius	93759	NCBI_assembly
GCA_027186245.1	Coriaria nepalensis	79760	NCBI_assembly
GCA_026545225.1	Cornus controversa	60118	NCBI_assembly
GCA_025631255.1	Cornus kousa	28501	NCBI_assembly
GCA_901111285.1	Corrigiola litoralis	46118	NCBI_assembly
GCA_901000735.2	Corylus avellana	13451	NCBI_assembly
GCA_016403345.1	Corylus heterophylla	80754	NCBI_assembly
GCA_014182845.1	Corymbia calophylla	34324	NCBI_assembly
GCA_014858505.1	Corymbia citriodora subsp. variegata	360336	NCBI_assembly
GCA_014182735.1	Corymbia maculata	87660	NCBI_assembly
GCA_027563935.1	Costus lasius	328769	NCBI_assembly
GCA_027562315.1	Costus pulverulentus	160685	NCBI_assembly
GCA_015476445.1	Crambe hispanica	70124	NCBI_assembly
GCA_027422505.1	Craterostigma plantagineum	4153	NCBI_assembly
GCA_004349715.1	Crucihimalaya himalaica	59289	NCBI_assembly
GCA_027924625.1	Cryptomeria japonica	3369	NCBI_assembly
GCA_026261895.1	Cucumis melo	3656	NCBI_assembly
GCA_014525375.1	Cucumis melo subsp. agrestis	217619	NCBI_assembly
GCA_009760825.1	Cucumis melo var. inodorus	357961	NCBI_assembly
GCA_005549215.1	Cucumis melo var. makuwa	1194695	NCBI_assembly
GCF_000004075.3	Cucumis sativus	3659	NCBI_assembly
GCA_004115005.2	Cucurbita argyrosperma subsp. argyrosperma	1094858	NCBI_assembly
GCA_018691285.1	Cucurbita argyrosperma subsp. sororia	37648	NCBI_assembly
GCF_002738345.1	Cucurbita maxima	3661	NCBI_assembly
GCF_002738365.1	Cucurbita moschata	3662	NCBI_assembly
GCF_002806865.2	Cucurbita pepo subsp. pepo	3664	NCBI_assembly
GCA_027924645.1	Cunninghamia lanceolata	28977	NCBI_assembly
GCA_025388495.1	Curcuma longa	136217	NCBI_assembly
GCA_003260385.1	Cuscuta australis	267555	NCBI_assembly
GCA_900332095.2	Cuscuta campestris	132261	NCBI_assembly
GCA_945859915.1	Cuscuta epithymum	186058	NCBI_assembly
GCA_945859875.1	Cuscuta europaea	41803	NCBI_assembly
GCA_026586085.1	Cyamopsis tetragonoloba	3832	NCBI_assembly
GCA_023213395.1	Cycas panzhihuaensis	123604	NCBI_assembly
GCA_015708375.1	Cydonia oblonga	36610	NCBI_assembly
GCA_021442155.1	Cymbidium sinense	112615	NCBI_assembly
GCA_001247695.1	Cymbomonas tetramitiformis	36881	NCBI_assembly
GCA_025388555.1	Cymbopogon citratus	66014	NCBI_assembly
GCA_027790015.1	Cymbopogon flexuosus	79835	NCBI_assembly
GCA_025388415.1	Cynanchum wilfordii	228709	NCBI_assembly
GCF_001531365.2	Cynara cardunculus var. scolymus	59895	NCBI_assembly
GCA_007115705.1	Dactylis glomerata	4509	NCBI_assembly
GCA_003255025.1	Datisca glomerata	34297	NCBI_assembly
GCA_016071745.1	Datura stramonium	4076	NCBI_assembly
GCF_001625215.1	Daucus carota subsp. sativus	79200	NCBI_assembly
GCF_001605985.2	Dendrobium catenatum	906689	NCBI_assembly
GCA_019925795.1	Dendrobium chrysotoxum	161865	NCBI_assembly
GCA_016618105.1	Dendrobium huoshanense	154293	NCBI_assembly
GCA_021234465.1	Dendrobium hybrid cultivar	136990	NCBI_assembly
GCA_022539455.1	Dendrobium nobile	94219	NCBI_assembly
GCA_019514585.1	Dendrobium officinale	142615	NCBI_assembly
GCA_017311315.1	Dendrocalamus latiflorus	257763	NCBI_assembly
GCA_007449985.2	Desmodesmus armatus	375941	NCBI_assembly
GCA_023091065.1	Dianthus caryophyllus	3570	NCBI_assembly
GCA_001633215.2	Dichanthelium oligosanthes	888268	NCBI_assembly
GCA_015342445.1	Digitaria exilis	1010633	NCBI_assembly
GCA_022984855.1	Dimocarpus longan	128017	NCBI_assembly
GCF_009730915.1	Dioscorea cayenensis subsp. rotundata	55577	NCBI_assembly
GCA_902712375.1	Dioscorea dumetorum	167584	NCBI_assembly
GCA_026586065.1	Dioscorea zingiberensis	325984	NCBI_assembly
GCA_014633355.1	Diospyros lotus	55363	NCBI_assembly
GCA_014822095.1	Diplotaxis tenuifolia	264416	NCBI_assembly
GCA_012978445.1	Dipteryx alata	54988	NCBI_assembly
GCA_001598015.1	Dorcoceras hygrometricum	472368	NCBI_assembly
GCA_001925005.1	Drosera capensis	4366	NCBI_assembly
GCA_026122645.1	Dryas alaskensis	2071455	NCBI_assembly
GCA_003254865.1	Dryas drummondii	48231	NCBI_assembly
GCA_025631235.1	Dryas octopetala	57948	NCBI_assembly
GCA_027576515.1	Dryopteris marginalis	449839	NCBI_assembly
GCA_914767515.1	Dunaliella primolecta	257627	NCBI_assembly
GCA_002284615.2	Dunaliella salina	3046	NCBI_assembly
GCA_004335775.1	Dunaliella sp. RO	2056396	NCBI_assembly
GCA_004335645.1	Dunaliella sp. WIN1	2056397	NCBI_assembly
GCA_004335685.1	Dunaliella sp. YS1	2056398	NCBI_assembly
GCF_002303985.1	Durio zibethinus	66656	NCBI_assembly
GCA_025727855.1	Dyckia ibiramensis	1520601	NCBI_assembly
GCA_026401315.1	Dysphania ambrosioides	330163	NCBI_assembly
GCA_015022175.1	Echinochloa crus-galli	90397	NCBI_assembly
GCA_003412495.2	Echium plantagineum	113446	NCBI_assembly
GCA_016858145.1	Edaphochlamys debaryana	47281	NCBI_assembly
GCA_015461965.1	Elaeis guineensis	51953	NCBI_assembly
GCA_000441515.1	Elaeis oleifera	80265	NCBI_assembly
GCA_021604985.1	Eleusine coracana subsp. coracana	191504	NCBI_assembly
GCA_003369855.1	Eleusine indica	29674	NCBI_assembly
GCA_001753735.1	Embelia ribes	459629	NCBI_assembly
GCA_021527575.1	Ensete glaucum	482298	NCBI_assembly
GCA_000818735.3	Ensete ventricosum	4639	NCBI_assembly
GCA_900006205.1	Eperua falcata	162769	NCBI_assembly
GCA_007726485.1	Eragrostis curvula	38414	NCBI_assembly
GCA_012490785.1	Eragrostis nindensis	1262659	NCBI_assembly
GCA_024500355.1	Eragrostis tef	110835	NCBI_assembly
GCF_010389155.1	Erigeron canadensis	72917	NCBI_assembly
GCA_932364175.1	Eruca vesicaria subsp. sativa	29727	NCBI_assembly
GCA_900406325.1	Erucastrum elatum	1078598	NCBI_assembly
GCA_011420285.1	Erysimum cheiranthoides	330168	NCBI_assembly
GCA_900406345.1	Erysimum cheiri	71232	NCBI_assembly
GCA_900406355.1	Erysimum pusillum	1492262	NCBI_assembly
GCF_000504015.1	Erythranthe guttata	4155	NCBI_assembly
GCA_026284645.1	Erythroxylum acuminatum	2589431	NCBI_assembly
GCA_027478495.1	Erythroxylum alaternifolium	2589433	NCBI_assembly
GCA_027478595.1	Erythroxylum anguifugum	2303019	NCBI_assembly
GCA_024520975.1	Erythroxylum areolatum	1040647	NCBI_assembly
GCA_025629805.1	Erythroxylum baracoense	2768045	NCBI_assembly
GCA_024520955.1	Erythroxylum bequaertii	2303020	NCBI_assembly
GCA_027479065.1	Erythroxylum brevipes	1471845	NCBI_assembly
GCA_026413575.1	Erythroxylum carthagenense	2303024	NCBI_assembly
GCA_027478405.1	Erythroxylum cassinoides	2589444	NCBI_assembly
GCA_024703695.1	Erythroxylum cataractarum	2303025	NCBI_assembly
GCA_026284465.1	Erythroxylum citrifolium	1401403	NCBI_assembly
GCA_027123465.1	Erythroxylum coca	289672	NCBI_assembly
GCA_027576795.1	Erythroxylum confusum	13512	NCBI_assembly
GCA_026874005.1	Erythroxylum coriaceum	2589452	NCBI_assembly
GCA_024707465.1	Erythroxylum daphnites	2589455	NCBI_assembly
GCA_024678245.1	Erythroxylum densum	2303029	NCBI_assembly
GCA_025434745.1	Erythroxylum divaricatum	2589458	NCBI_assembly
GCA_025594535.1	Erythroxylum domingense	2589459	NCBI_assembly
GCA_027575705.1	Erythroxylum echinodendron	2768046	NCBI_assembly
GCA_026770325.1	Erythroxylum fimbriatum	2589464	NCBI_assembly
GCA_027576715.1	Erythroxylum flavicans	2768047	NCBI_assembly
GCA_026546835.1	Erythroxylum foetidum	2303032	NCBI_assembly
GCA_026937615.1	Erythroxylum glaucum	1835387	NCBI_assembly
GCA_026770305.1	Erythroxylum gonoclados	2589468	NCBI_assembly
GCA_026413385.1	Erythroxylum gracilipes	2303035	NCBI_assembly
GCA_025629825.1	Erythroxylum guanchezii	2303036	NCBI_assembly
GCA_025504935.1	Erythroxylum haughtii	2303038	NCBI_assembly
GCA_024752395.1	Erythroxylum havanense	1125905	NCBI_assembly
GCA_026546855.1	Erythroxylum incrassatum	2303040	NCBI_assembly
GCA_025434765.1	Erythroxylum kapplerianum	2303041	NCBI_assembly
GCA_024582655.1	Erythroxylum kunthianum	2768048	NCBI_assembly
GCA_027563535.1	Erythroxylum lineolatum	2303042	NCBI_assembly
GCA_027563885.1	Erythroxylum longipes	2768049	NCBI_assembly
GCA_025629945.1	Erythroxylum macrophyllum var. savannarum	2303043	NCBI_assembly
GCA_027123815.1	Erythroxylum minutifolium	2589494	NCBI_assembly
GCA_027563825.1	Erythroxylum mucronatum	2589496	NCBI_assembly
GCA_025405635.1	Erythroxylum novogranatense	1862640	NCBI_assembly
GCA_025531955.1	Erythroxylum orinocense	2303049	NCBI_assembly
GCA_025629785.1	Erythroxylum oxycarpum	2303050	NCBI_assembly
GCA_027123425.1	Erythroxylum panamense	681435	NCBI_assembly
GCA_027563575.1	Erythroxylum pedicellare	2589511	NCBI_assembly
GCA_027563865.1	Erythroxylum pelleterianum	2589512	NCBI_assembly
GCA_027563515.1	Erythroxylum platyclados	1304337	NCBI_assembly
GCA_025531925.1	Erythroxylum plowmanianum	2303051	NCBI_assembly
GCA_027563555.1	Erythroxylum raimondii	2758712	NCBI_assembly
GCA_025504915.1	Erythroxylum reticulatum	2303053	NCBI_assembly
GCA_027576455.1	Erythroxylum roigii	2589525	NCBI_assembly
GCA_027568915.1	Erythroxylum roraimae	2303054	NCBI_assembly
GCA_027563915.1	Erythroxylum rotundifolium	1471846	NCBI_assembly
GCA_027478365.1	Erythroxylum rufum	1465301	NCBI_assembly
GCA_027568895.1	Erythroxylum shatona	2303057	NCBI_assembly
GCA_025629845.1	Erythroxylum squamatum	2589535	NCBI_assembly
GCA_027563595.1	Erythroxylum suave	2768050	NCBI_assembly
GCA_027563845.1	Erythroxylum subrotundum	2303059	NCBI_assembly
GCA_027568955.1	Erythroxylum tenue	2589542	NCBI_assembly
GCA_027564395.1	Erythroxylum ulei	2589546	NCBI_assembly
GCA_027568935.1	Erythroxylum urbanii	1471847	NCBI_assembly
GCA_027564335.1	Erythroxylum williamsii	2303065	NCBI_assembly
GCA_002897215.1	Eschscholzia californica subsp. californica	222997	NCBI_assembly
GCA_019693395.1	Ettlia oleoabundans	1127754	NCBI_assembly
GCA_014182695.1	Eucalyptus albens	183809	NCBI_assembly
GCA_014182725.1	Eucalyptus brandiana	2654256	NCBI_assembly
GCA_014182885.2	Eucalyptus caleyi	1711195	NCBI_assembly
GCA_019915185.1	Eucalyptus camaldulensis	34316	NCBI_assembly
GCA_017140615.1	Eucalyptus cladocalyx	452569	NCBI_assembly
GCA_014182715.1	Eucalyptus cloeziana	34320	NCBI_assembly
GCA_017140595.1	Eucalyptus curtisii	34319	NCBI_assembly
GCA_016097615.1	Eucalyptus dawsonii	1711249	NCBI_assembly
GCA_014182575.1	Eucalyptus decipiens	1711251	NCBI_assembly
GCA_014182555.1	Eucalyptus erythrocorys	34314	NCBI_assembly
GCA_017140475.1	Eucalyptus fibrosa	1711299	NCBI_assembly
GCA_014182545.1	Eucalyptus globulus	34317	NCBI_assembly
GCA_026873155.1	Eucalyptus grandis	71139	NCBI_assembly
GCA_016097605.1	Eucalyptus guilfoylei	183827	NCBI_assembly
GCA_017140395.1	Eucalyptus lansdowneana	87673	NCBI_assembly
GCA_017140325.1	Eucalyptus leucophloia subsp. euroa	1711375	NCBI_assembly
GCA_014182565.1	Eucalyptus marginata	183836	NCBI_assembly
GCA_004368105.3	Eucalyptus melliodora	183838	NCBI_assembly
GCA_014182515.1	Eucalyptus microcorys	34315	NCBI_assembly
GCA_017140255.1	Eucalyptus paniculata subsp. matutina	2779373	NCBI_assembly
GCA_007663325.1	Eucalyptus pauciflora	87676	NCBI_assembly
GCA_017140185.1	Eucalyptus polyanthemos subsp. polyanthemos	1711482	NCBI_assembly
GCA_026573535.1	Eucalyptus polybractea	1282669	NCBI_assembly
GCA_016097595.1	Eucalyptus pumila	452574	NCBI_assembly
GCA_014182855.1	Eucalyptus regnans	87681	NCBI_assembly
GCA_019915205.1	Eucalyptus rudis	338544	NCBI_assembly
GCA_017140165.1	Eucalyptus shirleyi	1234624	NCBI_assembly
GCA_014182405.1	Eucalyptus sideroxylon	1541731	NCBI_assembly
GCA_016097485.1	Eucalyptus sideroxylon x Eucalyptus melliodora	2660567	NCBI_assembly
GCA_014182395.1	Eucalyptus sp. ANBG9806169	3025359	NCBI_assembly
GCA_014182365.1	Eucalyptus tenuipes	183854	NCBI_assembly
GCA_026873135.1	Eucalyptus urophylla	99020	NCBI_assembly
GCA_016097545.1	Eucalyptus victrix	1230916	NCBI_assembly
GCA_014182385.1	Eucalyptus viminalis	155764	NCBI_assembly
GCA_014182375.1	Eucalyptus virginea	2654258	NCBI_assembly
GCA_900116095.1	Euclidium syriacum	345537	NCBI_assembly
GCA_016647705.1	Eucommia ulmoides	4392	NCBI_assembly
GCA_003117095.1	Eudorina sp. 2006-703-Eu-15	593785	NCBI_assembly
GCA_025175695.1	Eugenia klotzschiana	1515725	NCBI_assembly
GCA_002918425.1	Euphorbia esula	3993	NCBI_assembly
GCA_028411795.1	Euphorbia peplus	38846	NCBI_assembly
GCA_002933915.1	Eutrema heterophyllum	347889	NCBI_assembly
GCA_016617915.1	Eutrema salsugineum	72664	NCBI_assembly
GCA_002933935.1	Eutrema yunnanense	347893	NCBI_assembly
GCA_026686915.1	Exbucklandia tonkinensis	96569	NCBI_assembly
GCA_004303065.2	Fagopyrum esculentum	3617	NCBI_assembly
GCA_002928575.1	Fagopyrum tataricum	62330	NCBI_assembly
GCA_014362285.1	Fagus crenata	28929	NCBI_assembly
GCA_907173295.1	Fagus sylvatica	28930	NCBI_assembly
GCA_025413025.1	Ficus hispida	462830	NCBI_assembly
GCA_025413485.1	Ficus microcarpa	66385	NCBI_assembly
GCA_024759925.1	Ficus religiosa	66387	NCBI_assembly
GCA_018326385.1	Flaveria bidentis	4224	NCBI_assembly
GCA_018326445.1	Flaveria brownii	33111	NCBI_assembly
GCA_018326465.1	Flaveria floridana	35878	NCBI_assembly
GCA_024085815.1	Flaveria linearis	4225	NCBI_assembly
GCA_025215565.1	Flaveria ramosissima	41578	NCBI_assembly
GCA_025506415.1	Flaveria robusta	163089	NCBI_assembly
GCA_025506505.1	Flaveria sonorensis	343904	NCBI_assembly
GCA_025506515.1	Flaveria trinervia	4227	NCBI_assembly
GCA_013103335.1	Forsythia suspensa	126418	NCBI_assembly
GCA_009720345.1	Fragaria iinumae	64939	NCBI_assembly
GCA_010134655.1	Fragaria nilgerrensis	64941	NCBI_assembly
GCA_000512025.1	Fragaria nipponica	101012	NCBI_assembly
GCA_000511995.1	Fragaria nubicola	60188	NCBI_assembly
GCA_000517285.1	Fragaria orientalis	101013	NCBI_assembly
GCF_000184155.1	Fragaria vesca subsp. vesca	101020	NCBI_assembly
GCA_019022445.1	Fragaria x ananassa	3747	NCBI_assembly
GCA_903798335.1	Fraxinus albicans	102695	NCBI_assembly
GCA_903798225.1	Fraxinus americana	38872	NCBI_assembly
GCA_902829175.1	Fraxinus angustifolia subsp. angustifolia	1094609	NCBI_assembly
GCA_903798265.1	Fraxinus angustifolia subsp. oxycarpa	56026	NCBI_assembly
GCA_903798275.1	Fraxinus angustifolia subsp. syriaca	56028	NCBI_assembly
GCA_903798345.1	Fraxinus anomala	56041	NCBI_assembly
GCA_903798355.1	Fraxinus baroniana	1616475	NCBI_assembly
GCA_903798385.1	Fraxinus cuspidata	56042	NCBI_assembly
GCA_902829195.1	Fraxinus dipetala	126365	NCBI_assembly
GCA_019097785.1	Fraxinus excelsior	38873	NCBI_assembly
GCA_903798395.1	Fraxinus floribunda	490840	NCBI_assembly
GCA_903798285.1	Fraxinus gooddingii	490841	NCBI_assembly
GCA_903798315.1	Fraxinus greggii	126366	NCBI_assembly
GCA_903798305.1	Fraxinus griffithii	880137	NCBI_assembly
GCA_903772985.1	Fraxinus mandshurica	56029	NCBI_assembly
GCA_903798295.1	Fraxinus nigra	56031	NCBI_assembly
GCA_903798235.1	Fraxinus ornus	38874	NCBI_assembly
GCA_902829205.1	Fraxinus paxiana	490846	NCBI_assembly
GCA_912172775.1	Fraxinus pennsylvanica	56036	NCBI_assembly
GCA_903798405.1	Fraxinus platypoda	56030	NCBI_assembly
GCA_903798255.1	Fraxinus quadrangulata	56032	NCBI_assembly
GCA_902876705.1	Fraxinus sieboldiana	490850	NCBI_assembly
GCA_903798365.1	Fraxinus sp. 1973-6204	2709125	NCBI_assembly
GCA_903798375.1	Fraxinus sp. D2006-0159	2709126	NCBI_assembly
GCA_903798325.1	Fraxinus xanthoxyloides	126421	NCBI_assembly
GCA_012274505.1	Galium porrigens var. tenue	2292676	NCBI_assembly
GCA_013103745.1	Gardenia jasminoides	114476	NCBI_assembly
GCA_016760335.1	Gastrodia elata	91201	NCBI_assembly
GCA_002966915.1	Gastrodia elata f. glauca	2003741	NCBI_assembly
GCA_000441915.1	Genlisea aurea	192259	NCBI_assembly
GCA_024500145.1	Gentiana dahurica var. dahurica	553044	NCBI_assembly
GCA_026214975.1	Gentiana macrophylla	50765	NCBI_assembly
GCA_946800695.1	Geum urbanum	57919	NCBI_assembly
GCA_018257905.1	Gillenia trifoliata	141003	NCBI_assembly
GCA_024626585.1	Ginkgo biloba	3311	NCBI_assembly
GCA_025667525.1	Glebionis coronaria	99038	NCBI_assembly
GCA_029216145.1	Glycine max	3847	NCBI_assembly
GCA_027886165.1	Glycyrrhiza uralensis	74613	NCBI_assembly
GCA_015680685.1	Gnetum montanum	3381	NCBI_assembly
GCA_001584585.1	Gonium pectorale	33097	NCBI_assembly
GCA_005610355.1	Gossypioides kirkii	47615	NCBI_assembly
GCA_025698475.1	Gossypium anomalum	47600	NCBI_assembly
GCF_025698485.1	Gossypium arboreum	29729	NCBI_assembly
GCA_013487665.1	Gossypium aridum	34290	NCBI_assembly
GCA_025503065.1	Gossypium bickii	47622	NCBI_assembly
GCA_013677245.1	Gossypium davidsonii	34287	NCBI_assembly
GCA_013467495.1	Gossypium gossypioides	34282	NCBI_assembly
GCA_025584905.1	Gossypium herbaceum	34274	NCBI_assembly
GCA_021461695.1	Gossypium hirsutum	3635	NCBI_assembly
GCA_013511315.1	Gossypium laxum	34288	NCBI_assembly
GCA_010883175.1	Gossypium longicalyx	34280	NCBI_assembly
GCF_025698545.1	Gossypium raimondii	29730	NCBI_assembly
GCA_025506655.1	Gossypium rotundifolium	47633	NCBI_assembly
GCA_013677275.1	Gossypium schwendimanii	34291	NCBI_assembly
GCA_024704795.1	Gossypium stephensii	2563832	NCBI_assembly
GCA_020496765.1	Gossypium stocksii	47602	NCBI_assembly
GCA_025698515.1	Gossypium sturtianum	34278	NCBI_assembly
GCA_004027125.1	Gossypium thurberi	34273	NCBI_assembly
GCA_018144435.1	Gossypium tomentosum	34277	NCBI_assembly
GCA_008044935.1	Gossypium turneri	34284	NCBI_assembly
GCA_020080225.1	Gynochthodes officinalis	266091	NCBI_assembly
GCA_028015215.1	Gynostemma pentaphyllum	182084	NCBI_assembly
GCA_003970955.1	Haematococcus lacustris	44745	NCBI_assembly
GCA_004335575.1	Haematococcus sp. NG2	2056399	NCBI_assembly
GCA_017140935.1	Hamamelis virginiana	4397	NCBI_assembly
GCA_014898755.1	Handroanthus guayacan	429699	NCBI_assembly
GCA_002762385.1	Handroanthus impetiginosus	429701	NCBI_assembly
GCA_947179155.2	Hedera helix	4052	NCBI_assembly
GCA_026651695.1	Helianthus annuus	4232	NCBI_assembly
GCA_022085475.1	Heliosperma pusillum	39905	NCBI_assembly
GCA_017893485.1	Hemerocallis citrina	1249515	NCBI_assembly
GCA_028017165.1	Herpetospermum pedunculosum	386182	NCBI_assembly
GCF_002168275.1	Herrania umbratica	108875	NCBI_assembly
GCA_024362995.1	Heteromeles arbutifolia	36612	NCBI_assembly
GCA_010458925.1	Hevea brasiliensis	3981	NCBI_assembly
GCA_019671005.1	Hibiscus mutabilis	455430	NCBI_assembly
GCA_026873805.1	Hibiscus sabdariffa	183260	NCBI_assembly
GCF_006381635.1	Hibiscus syriacus	106335	NCBI_assembly
GCA_026261945.1	Hirschfeldia incana	71354	NCBI_assembly
GCA_900070015.1	Hordeum bulbosum	4516	NCBI_assembly
GCA_022496015.1	Hordeum marinum	4519	NCBI_assembly
GCA_000582825.1	Hordeum pubiflorum	112521	NCBI_assembly
GCF_904849725.1	Hordeum vulgare subsp. vulgare	112509	NCBI_assembly
GCA_907165085.1	Hordeum vulgare subsp. spontaneum	77009	NCBI_assembly
GCA_023660075.1	Humulus lupulus	3486	NCBI_assembly
GCA_000830395.1	Humulus lupulus var. cordifolius	278022	NCBI_assembly
GCA_000831365.1	Humulus lupulus var. lupulus	1571165	NCBI_assembly
GCA_013391905.1	Hydrangea macrophylla	23110	NCBI_assembly
GCA_026586105.1	Hylodesmum podocarpum	53867	NCBI_assembly
GCA_015847255.1	Hyparrhenia diplandra	798322	NCBI_assembly
GCA_012979155.1	Hypericum perforatum	65561	NCBI_assembly
GCA_900406375.1	Iberis amara	190884	NCBI_assembly
GCA_900406425.1	Iberis pinnata	1533145	NCBI_assembly
GCA_023539305.1	Ilex asprella	185493	NCBI_assembly
GCA_905181385.1	Ilex paraguariensis	185542	NCBI_assembly
GCF_907164915.1	Impatiens glandulifera	253017	NCBI_assembly
GCA_002525835.2	Ipomoea batatas	4120	NCBI_assembly
GCF_001879475.1	Ipomoea nil	35883	NCBI_assembly
GCA_009835305.1	Ipomoea purpurea	4121	NCBI_assembly
GCA_003576665.1	Ipomoea trifida	35884	NCBI_assembly
GCF_003576645.1	Ipomoea triloba	35885	NCBI_assembly
GCA_025631175.1	Iris virginica	292533	NCBI_assembly
GCA_900406415.1	Isatis lusitanica	651643	NCBI_assembly
GCA_010577795.1	Isatis tinctoria	161756	NCBI_assembly
GCA_011763485.2	Isoetes engelmannii	37427	NCBI_assembly
GCA_021234155.1	Isoetes taiwanensis	99432	NCBI_assembly
GCA_014898725.1	Jacaranda copaia	228396	NCBI_assembly
GCA_018894105.1	Jacaranda mimosifolia	185774	NCBI_assembly
GCA_003996215.1	Jaltomata sinuosa	205521	NCBI_assembly
GCA_018223645.1	Jasminum sambac	660624	NCBI_assembly
GCF_014843425.1	Jatropha curcas	180498	NCBI_assembly
GCA_023349395.1	Juglans californica	91212	NCBI_assembly
GCA_003122765.1	Juglans cathayensis	91213	NCBI_assembly
GCA_003123825.1	Juglans hindsii	91216	NCBI_assembly
GCA_022457165.1	Juglans mandshurica	91218	NCBI_assembly
GCA_003123845.1	Juglans microcarpa	91219	NCBI_assembly
GCA_004785585.1	Juglans microcarpa x Juglans regia	2249226	NCBI_assembly
GCA_002916485.2	Juglans nigra	16719	NCBI_assembly
GCA_002916465.2	Juglans regia	51240	NCBI_assembly
GCA_027726005.1	Juncus effusus	13579	NCBI_assembly
GCA_024447665.1	Juncus inflexus	318445	NCBI_assembly
GCA_002312845.1	Kalanchoe fedtschenkoi	63787	NCBI_assembly
GCA_021464305.1	Kandelia obovata	413952	NCBI_assembly
GCA_900406395.1	Kernera saxatilis	169074	NCBI_assembly
GCA_900322205.1	Kewa caespitosa	2086541	NCBI_assembly
GCA_014058105.1	Kingdonia uniflora	39325	NCBI_assembly
GCA_000708835.1	Klebsormidium nitens	105231	NCBI_assembly
GCA_002814295.1	Kokia drynarioides	47617	NCBI_assembly
GCF_002870075.4	Lactuca sativa	4236	NCBI_assembly
GCA_002890555.2	Lagenaria siceraria	3668	NCBI_assembly
GCA_025802135.1	Lagerstroemia fauriei	1812841	NCBI_assembly
GCA_027924585.1	Larix kaempferi	54800	NCBI_assembly
GCA_004151065.2	Larix sibirica	62751	NCBI_assembly
GCA_026873245.1	Lathyrus sativus	3860	NCBI_assembly
GCA_022829125.1	Lathyrus tuberosus	49829	NCBI_assembly
GCA_000411055.1	Leavenworthia alabamica	310722	NCBI_assembly
GCA_000325765.3	Leersia perrieri	77586	NCBI_assembly
GCA_024174645.1	Lemna minuta	161101	NCBI_assembly
GCA_026898415.1	Leonotis leonurus	378904	NCBI_assembly
GCA_900406405.1	Lepidium africanum	153324	NCBI_assembly
GCA_900406435.1	Lepidium aucheri	153329	NCBI_assembly
GCA_009757365.2	Lepidium campestre	65351	NCBI_assembly
GCA_023374145.1	Lepidium sativum	33125	NCBI_assembly
GCA_016801395.1	Leptodermis oblonga	1616479	NCBI_assembly
GCA_023374045.1	Limonium bicolor	293754	NCBI_assembly
GCA_023055425.1	Linanthus parryae	64432	NCBI_assembly
GCA_948329865.1	Linaria vulgaris	43171	NCBI_assembly
GCA_004919715.1	Lindernia brevidens	263965	NCBI_assembly
GCA_028392965.1	Lindernia subracemosa	303139	NCBI_assembly
GCA_010665285.1	Linum bienne	347648	NCBI_assembly
GCA_946122785.1	Linum tenue	586396	NCBI_assembly
GCA_014858635.1	Linum usitatissimum	4006	NCBI_assembly
GCA_003013855.2	Liriodendron chinense	3414	NCBI_assembly
GCA_019925255.1	Litchi chinensis	151069	NCBI_assembly
GCA_019722365.1	Lithospermum erythrorhizon	34254	NCBI_assembly
GCA_012931725.1	Litsea cubeba	155299	NCBI_assembly
GCA_019182485.1	Lolium multiflorum	4521	NCBI_assembly
GCF_019359855.1	Lolium perenne	4522	NCBI_assembly
GCF_022539505.1	Lolium rigidum	89674	NCBI_assembly
GCA_021464415.1	Lonicera japonica	105884	NCBI_assembly
GCA_023512865.1	Lonicera maackii	51255	NCBI_assembly
GCA_002740545.1	Lophocereus schottii	153875	NCBI_assembly
GCA_012489685.2	Lotus japonicus	34305	NCBI_assembly
GCA_012295215.1	Luffa acutangula	56866	NCBI_assembly
GCA_017139565.1	Luffa aegyptiaca	3670	NCBI_assembly
GCA_024138015.1	Lumnitzera littorea	99437	NCBI_assembly
GCA_024138005.1	Lumnitzera racemosa	99438	NCBI_assembly
GCA_948567375.1	Lunularia cruciata	56931	NCBI_assembly
GCA_009771035.1	Lupinus albus	3870	NCBI_assembly
GCA_002285895.2	Lupinus angustifolius	3871	NCBI_assembly
GCA_946800325.1	Luzula sylvatica	59018	NCBI_assembly
GCA_019175385.1	Lycium barbarum	112863	NCBI_assembly
GCF_013358625.1	Macadamia integrifolia	60698	NCBI_assembly
GCA_022985045.1	Macadamia tetraphylla	512563	NCBI_assembly
GCA_900322265.1	Macarthuria australis	764202	NCBI_assembly
GCA_002174775.1	Macleaya cordata	56857	NCBI_assembly
GCA_900406455.1	Macropodium nivale	391730	NCBI_assembly
GCA_003571905.1	Magnolia ashei	86777	NCBI_assembly
GCA_021015155.1	Magnolia officinalis	85864	NCBI_assembly
GCA_025802435.1	Magnolia virginiana	3412	NCBI_assembly
GCA_006547085.1	Malus baccata	106549	NCBI_assembly
GCA_916612005.2	Malus domestica	3750	NCBI_assembly
GCA_024706555.1	Mandevilla sanderi x Mandevilla atroviolacea	2915823	NCBI_assembly
GCF_011075055.1	Mangifera indica	29780	NCBI_assembly
GCA_020916425.1	Manihot esculenta	3983	NCBI_assembly
GCA_000737105.1	Manihot esculenta subsp. flabellifolia	478097	NCBI_assembly
GCA_006177815.1	Marchantia inflexa	71450	NCBI_assembly
GCA_014180765.2	Marchantia paleacea	56867	NCBI_assembly
GCA_009936355.2	Marchantia polymorpha subsp. ruderalis	1480154	NCBI_assembly
GCA_011319375.1	Marchantia polymorpha subsp. montivagans	1480152	NCBI_assembly
GCA_011319315.1	Marchantia polymorpha subsp. polymorpha	1480153	NCBI_assembly
GCA_946800305.1	Medicago arabica	70936	NCBI_assembly
GCA_018208015.1	Medicago ruthenica	70973	NCBI_assembly
GCF_003473485.1	Medicago truncatula	3880	NCBI_assembly
GCA_019926035.1	Melaleuca alternifolia	164405	NCBI_assembly
GCA_023653495.1	Melastoma candidum	119954	NCBI_assembly
GCA_028052125.1	Melia azedarach	155640	NCBI_assembly
GCA_001642375.2	Mentha longifolia	38859	NCBI_assembly
GCF_937616625.1	Mercurialis annua	3986	NCBI_assembly
GCA_009746045.1	Mesostigma viride	41882	NCBI_assembly
GCA_009602735.1	Mesotaenium endlicherianum	184485	NCBI_assembly
GCA_008037345.1	Messastrum gracile	81816	NCBI_assembly
GCA_904814375.1	Mesua ferrea	210380	NCBI_assembly
GCA_001662345.2	Metrosideros polymorpha var. glaberrima	101978	NCBI_assembly
GCA_017589505.3	Metroxylon sagu	93297	NCBI_assembly
GCA_002245815.2	Micractinium conductrix	554055	NCBI_assembly
GCA_022414725.1	Microglena sp. YARC	2904290	NCBI_assembly
GCF_000090985.2	Micromonas commoda	296587	NCBI_assembly
GCF_000151265.2	Micromonas pusilla CCMP1545	564608	NCBI_assembly
GCA_001430725.1	Micromonas sp. ASP10-01a	1621096	NCBI_assembly
GCA_022036555.1	Microstegium vimineum	91518	NCBI_assembly
GCA_902728155.2	Microthlaspi erraticum	1685480	NCBI_assembly
GCA_009363875.1	Mikania micrantha	192012	NCBI_assembly
GCA_003254945.1	Mimosa pudica	76306	NCBI_assembly
GCA_019320115.1	Miscanthus floridulus	154761	NCBI_assembly
GCA_904845875.1	Miscanthus lutarioriparius	422564	NCBI_assembly
GCA_002993905.1	Miscanthus sacchariflorus	183675	NCBI_assembly
GCA_946800315.1	Misopates orontium	102599	NCBI_assembly
GCA_024721245.1	Mitragyna speciosa	170351	NCBI_assembly
GCA_013281855.1	Momordica charantia	3673	NCBI_assembly
GCA_025201885.1	Monoraphidium minutum	39955	NCBI_assembly
GCF_000611645.1	Monoraphidium neglectum	145388	NCBI_assembly
GCA_002814315.1	Monoraphidium sp. 549	2020292	NCBI_assembly
GCA_002855965.1	Monotropa hypopitys	176248	NCBI_assembly
GCA_003952965.2	Morella rubra	262757	NCBI_assembly
GCA_905132765.1	Moricandia arvensis	180540	NCBI_assembly
GCA_905132885.1	Moricandia moricandioides	308297	NCBI_assembly
GCA_021397835.1	Moringa oleifera	3735	NCBI_assembly
GCA_012066045.3	Morus alba	3498	NCBI_assembly
GCF_000414095.1	Morus notabilis	981085	NCBI_assembly
GCA_025330945.1	Mucuna pruriens	157652	NCBI_assembly
GCA_024760705.1	Mucuna pruriens var. utilis	40337	NCBI_assembly
GCA_025617385.1	Murraya koenigii	159030	NCBI_assembly
GCA_904845865.1	Musa acuminata subsp. malaccensis	214687	NCBI_assembly
GCA_004837865.1	Musa balbisiana	52838	NCBI_assembly
GCA_024322285.1	Musa beccarii	192045	NCBI_assembly
GCA_001649415.1	Musa itinerans	574487	NCBI_assembly
GCA_900464855.1	Musa schizocarpa	52706	NCBI_assembly
GCA_023547065.1	Musa troglodytarum	320322	NCBI_assembly
GCA_009193075.1	Mychonastes homosphaera	31300	NCBI_assembly
GCA_900406445.1	Nasturtium officinale	65948	NCBI_assembly
GCA_022828595.1	Nelumbo lutea	4431	NCBI_assembly
GCA_014319735.1	Nelumbo nucifera	4432	NCBI_assembly
GCA_025585075.1	Nepenthes mirabilis	150983	NCBI_assembly
GCA_021234005.1	Nephelium lappaceum	151071	NCBI_assembly
GCF_001879085.1	Nicotiana attenuata	49451	NCBI_assembly
GCA_000723945.1	Nicotiana benthamiana	4100	NCBI_assembly
GCA_026770625.1	Nicotiana glauca	4090	NCBI_assembly
GCA_005239525.1	Nicotiana knightiana	118699	NCBI_assembly
GCA_002018475.1	Nicotiana obtusifolia	200316	NCBI_assembly
GCA_000715115.1	Nicotiana otophora	4091	NCBI_assembly
GCA_005239505.1	Nicotiana paniculata	62141	NCBI_assembly
GCA_005239535.1	Nicotiana rustica	4093	NCBI_assembly
GCF_000393655.1	Nicotiana sylvestris	4096	NCBI_assembly
GCF_000715135.1	Nicotiana tabacum	4097	NCBI_assembly
GCF_000390325.2	Nicotiana tomentosiformis	4098	NCBI_assembly
GCA_005239495.1	Nicotiana undulata	118713	NCBI_assembly
GCA_003254905.1	Nissolia schottii	105944	NCBI_assembly
GCA_900406465.1	Noccaea caerulescens	107243	NCBI_assembly
GCA_900406475.1	Noccaea goesingensis	60913	NCBI_assembly
GCA_002091855.1	Nothapodytes nimmoniana	159386	NCBI_assembly
GCA_024653005.1	Nuphar advena subsp. advena	419112	NCBI_assembly
GCF_008831285.2	Nymphaea colorata	210225	NCBI_assembly
GCA_011799765.1	Nymphaea thermarum	419125	NCBI_assembly
GCA_008638375.1	Nyssa sinensis	561372	NCBI_assembly
GCA_003254975.1	Ochetophila trinervis	262936	NCBI_assembly
GCA_001278415.1	Ocimum tenuiflorum	204149	NCBI_assembly
GCA_900406245.1	Odontarrhena argentea	226021	NCBI_assembly
GCA_008931105.1	Oenanthe javanica	49556	NCBI_assembly
GCA_025802395.1	Oenothera biennis	3942	NCBI_assembly
GCA_023089605.1	Olea europaea subsp. cuspidata	129566	NCBI_assembly
GCA_902713445.1	Olea europaea subsp. europaea	158383	NCBI_assembly
GCF_002742605.1	Olea europaea var. sylvestris	158386	NCBI_assembly
GCA_016586305.1	Ophiorrhiza pumila	157934	NCBI_assembly
GCA_001182835.1	Oropetium thomaeum	1148796	NCBI_assembly
GCA_019925245.2	Oryza australiensis	4532	NCBI_assembly
GCF_000231095.2	Oryza brachyantha	4533	NCBI_assembly
GCA_009761635.1	Oryza coarctata	77588	NCBI_assembly
GCF_000147395.1	Oryza glaberrima	4538	NCBI_assembly
GCA_000576495.2	Oryza glumipatula	40148	NCBI_assembly
GCA_009805545.1	Oryza longistaminata	4528	NCBI_assembly
GCA_000338895.3	Oryza meridionalis	40149	NCBI_assembly
GCA_003991445.1	Oryza meyeriana var. granulata	110450	NCBI_assembly
GCA_000632695.1	Oryza minuta	63629	NCBI_assembly
GCA_000576065.2	Oryza nivara	4536	NCBI_assembly
GCA_008326285.1	Oryza officinalis	4535	NCBI_assembly
GCA_000573905.2	Oryza punctata	4537	NCBI_assembly
GCA_023541355.1	Oryza rufipogon	4529	NCBI_assembly
GCA_014636035.1	Oryza sativa	4530	NCBI_assembly
GCA_001623345.3	Oryza sativa Indica Group	39946	NCBI_assembly
GCA_026167685.1	Oryza sativa Japonica Group	39947	NCBI_assembly
GCA_009831255.1	Oryza sativa aromatic subgroup	1736658	NCBI_assembly
GCA_009831335.1	Oryza sativa aus subgroup	1736659	NCBI_assembly
GCA_006942195.1	Oryza sativa f. spontanea	2998809	NCBI_assembly
GCA_009831275.1	Oryza sativa tropical japonica subgroup	1736656	NCBI_assembly
GCA_019395295.1	Osmanthus fragrans	93977	NCBI_assembly
GCA_905146915.1	Ostreobium quekettii	121088	NCBI_assembly
GCF_000092065.1	Ostreococcus lucimarinus CCE9901	436017	NCBI_assembly
GCA_012295225.1	Ostreococcus mediterraneus	1486918	NCBI_assembly
GCA_009618245.1	Ostreococcus sp. SAG12	2590007	NCBI_assembly
GCA_024708375.1	Oxalis stricta	213833	NCBI_assembly
GCA_020916435.1	Oxytropis ochrocephala	483875	NCBI_assembly
GCA_002740445.1	Pachycereus pringlei	154437	NCBI_assembly
GCA_020205605.1	Panax ginseng	4054	NCBI_assembly
GCA_020205505.1	Panax japonicus	44685	NCBI_assembly
GCA_016801055.1	Panax notoginseng	44586	NCBI_assembly
GCA_020205615.1	Panax quinquefolius	44588	NCBI_assembly
GCA_020205555.1	Panax stipuleanatus	44682	NCBI_assembly
GCA_003061485.1	Panicum hallii var. hallii	1504633	NCBI_assembly
GCA_002895445.3	Panicum miliaceum	4540	NCBI_assembly
GCF_016808335.1	Panicum virgatum	38727	NCBI_assembly
GCA_023531295.1	Papaver armeniacum	357465	NCBI_assembly
GCA_023531105.1	Papaver atlanticum	357466	NCBI_assembly
GCA_023529315.1	Papaver bracteatum	215227	NCBI_assembly
GCA_023531435.1	Papaver californicum	74822	NCBI_assembly
GCA_023529015.1	Papaver nudicaule	74823	NCBI_assembly
GCA_010119955.1	Papaver somniferum	3469	NCBI_assembly
GCA_022702705.1	Papilionanthe hookeriana x Papilionanthe teres	420342	NCBI_assembly
GCA_015712045.1	Parachlorella kessleri	3074	NCBI_assembly
GCA_002914805.1	Parasponia andersonii	3476	NCBI_assembly
GCA_022530915.1	Paspalum notatum	147272	NCBI_assembly
GCA_026573395.1	Paspalum vaginatum	158149	NCBI_assembly
GCA_002156105.1	Passiflora edulis	78168	NCBI_assembly
GCA_019739055.1	Passiflora organensis	159434	NCBI_assembly
GCA_019321725.1	Paulownia fortunei	586722	NCBI_assembly
GCA_916048055.1	Pedinophyceae sp. YPF-701	765719	NCBI_assembly
GCA_023375785.1	Penium margaritaceum	102169	NCBI_assembly
GCA_003313485.1	Penstemon barbatus	160364	NCBI_assembly
GCA_000281005.1	Penstemon cyananthus	388136	NCBI_assembly
GCA_000280985.1	Penstemon davidsonii	160366	NCBI_assembly
GCA_000737425.1	Penstemon grinnellii	388155	NCBI_assembly
GCA_002740485.1	Pereskia humboldtii	1931378	NCBI_assembly
GCA_026008535.1	Perilla frutescens	48386	NCBI_assembly
GCA_019511825.2	Perilla frutescens var. frutescens	151328	NCBI_assembly
GCA_019512045.2	Perilla frutescens var. hirtella	608512	NCBI_assembly
GCA_018408905.1	Persea americana	3435	NCBI_assembly
GCA_008033785.1	Persea americana var. drymifolia	580376	NCBI_assembly
GCA_026212405.1	Petrea volubilis	41233	NCBI_assembly
GCA_026929995.1	Petunia axillaris subsp. axillaris	55889	NCBI_assembly
GCA_013625405.1	Petunia axillaris subsp. parodii	55890	NCBI_assembly
GCA_018292955.1	Petunia secreta	323111	NCBI_assembly
GCA_003013225.1	Phalaenopsis aphrodite	212056	NCBI_assembly
GCF_001263595.1	Phalaenopsis equestris	78828	NCBI_assembly
GCA_002079205.1	Phalaenopsis hybrid cultivar	200642	NCBI_assembly
GCA_900322385.1	Pharnaceum exiguum	2083489	NCBI_assembly
GCA_019359835.1	Pharus latifolius	38686	NCBI_assembly
GCA_003122825.1	Phaseolus coccineus subsp. coccineus	412098	NCBI_assembly
GCA_013389735.1	Phaseolus lunatus	3884	NCBI_assembly
GCA_029448765.1	Phaseolus vulgaris	3885	NCBI_assembly
GCF_009389715.1	Phoenix dactylifera	42345	NCBI_assembly
GCA_025769935.1	Phoenix roebelenii	446125	NCBI_assembly
GCA_021018715.1	Phragmites australis subsp. australis	2602040	NCBI_assembly
GCA_014905375.1	Phtheirospermum japonicum	374723	NCBI_assembly
GCA_011038535.1	Phyllostachys edulis	38705	NCBI_assembly
GCA_900406485.1	Physaria acutifolia	98029	NCBI_assembly
GCA_900406525.1	Physaria fendleri	63442	NCBI_assembly
GCA_900406505.1	Physaria ovalifolia	1244054	NCBI_assembly
GCA_026122775.1	Physcomitrium patens	3218	NCBI_assembly
GCA_900067695.1	Picea abies	3329	NCBI_assembly
GCA_900491625.1	Picea abies var. abies	993104	NCBI_assembly
GCA_009831015.1	Picea engelmannii	3334	NCBI_assembly
GCA_000966675.3	Picea glauca	3330	NCBI_assembly
GCA_010110895.2	Picea sitchensis	3332	NCBI_assembly
GCA_011316045.1	Picochlorum costavermella	2009235	NCBI_assembly
GCA_010909725.1	Picochlorum sp. 'celeri'	2695429	NCBI_assembly
GCA_002818215.1	Picochlorum sp. 'soloecismus'	2053932	NCBI_assembly
GCA_025209345.1	Picochlorum sp. BPE23	2696299	NCBI_assembly
GCA_020975725.1	Picocystis sp. L7	2315764	NCBI_assembly
GCA_025802335.1	Pinguicula primuliflora	326274	NCBI_assembly
GCA_001447015.2	Pinus lambertiana	3343	NCBI_assembly
GCA_000404065.3	Pinus taeda	3352	NCBI_assembly
GCA_026229545.1	Pistacia atlantica	434234	NCBI_assembly
GCA_026225825.1	Pistacia integerrima	434235	NCBI_assembly
GCF_008641045.1	Pistacia vera	55513	NCBI_assembly
GCA_947076115.1	Pisum sativum	3888	NCBI_assembly
GCA_026545765.1	Plantago major	29818	NCBI_assembly
GCA_028274465.1	Plantago ovata	185002	NCBI_assembly
GCA_025762735.1	Platanus orientalis	122832	NCBI_assembly
GCA_016624345.1	Platycodon grandiflorus	94286	NCBI_assembly
GCA_026898455.1	Plectranthus barbatus	41228	NCBI_assembly
GCA_006891605.1	Pleurozium schreberi	34163	NCBI_assembly
GCA_026929855.1	Poa annua	93036	NCBI_assembly
GCA_023678885.1	Pogostemon cablin	28511	NCBI_assembly
GCA_022496805.1	Pohlia nutans	140635	NCBI_assembly
GCA_934048045.1	Polygonum aviculare	137693	NCBI_assembly
GCA_025802375.1	Polystichum acrostichoides	28470	NCBI_assembly
GCA_001647135.1	Pontederia paniculata	44951	NCBI_assembly
GCA_011022345.1	Populus alba x Populus glandulosa	153471	NCBI_assembly
GCA_014884945.1	Populus deltoides	3696	NCBI_assembly
GCA_026413675.1	Populus pruinosa	492479	NCBI_assembly
GCA_007827005.2	Populus simonii	295327	NCBI_assembly
GCA_028534895.1	Populus trichocarpa	3694	NCBI_assembly
GCA_024699735.1	Posidonia australis	55488	NCBI_assembly
GCF_933775445.1	Potentilla anserina	57926	NCBI_assembly
GCA_019702555.1	Prasinocladus sp. malaysianus	2511173	NCBI_assembly
GCA_013416795.1	Prasinococcaceae sp. CCMP 1430	2489100	NCBI_assembly
GCA_000788445.1	Primula veris	170927	NCBI_assembly
GCA_022965805.1	Primulina eburnea	1245227	NCBI_assembly
GCA_012295235.1	Primulina huaijiensis	1492673	NCBI_assembly
GCA_025594145.1	Primulina tabacum	48773	NCBI_assembly
GCF_004799145.1	Prosopis alba	207710	NCBI_assembly
GCA_003612995.1	Prototheca bovis	2509265	NCBI_assembly
GCA_003613005.1	Prototheca ciferrii	1973153	NCBI_assembly
GCA_002897115.2	Prototheca cutis	575411	NCBI_assembly
GCA_002794665.1	Prototheca stagnorum	215448	NCBI_assembly
GCA_003255715.1	Prototheca wickerhamii	3111	NCBI_assembly
GCA_026898435.1	Prunella vulgaris	39358	NCBI_assembly
GCA_903112645.1	Prunus armeniaca	36596	NCBI_assembly
GCA_014155035.1	Prunus avium	42229	NCBI_assembly
GCA_020226225.1	Prunus davidiana	151430	NCBI_assembly
GCA_021292205.2	Prunus dulcis	3755	NCBI_assembly
GCA_018703695.1	Prunus fruticosa	151433	NCBI_assembly
GCA_020521455.1	Prunus kanzakura	1813533	NCBI_assembly
GCA_020226265.1	Prunus mira	151332	NCBI_assembly
GCA_029339155.1	Prunus mume	102107	NCBI_assembly
GCA_024362665.1	Prunus padus	97307	NCBI_assembly
GCA_024337555.1	Prunus persica	3760	NCBI_assembly
GCA_014863905.1	Prunus salicina	88123	NCBI_assembly
GCA_005406145.1	Prunus yedoensis	3759	NCBI_assembly
GCA_002966975.2	Prunus yedoensis var. nudiflora	2094558	NCBI_assembly
GCA_001517045.1	Pseudotsuga menziesii	3357	NCBI_assembly
GCA_900406555.1	Pseudoturritis turrita	81982	NCBI_assembly
GCA_019149425.1	Psidium friedrichsthalianum	681482	NCBI_assembly
GCA_016432845.1	Psidium guajava	120290	NCBI_assembly
GCA_020877215.1	Pterocarya stenoptera	91225	NCBI_assembly
GCA_012064385.1	Puccinellia tenuiflora	240906	NCBI_assembly
GCA_026413185.1	Pueraria montana var. lobata	3893	NCBI_assembly
GCA_018901935.1	Pugionium cornutum	557876	NCBI_assembly
GCA_018901945.1	Pugionium dolabratum	473980	NCBI_assembly
GCA_947179395.2	Pulicaria dysenterica	56535	NCBI_assembly
GCA_019425735.2	Punica granatum	22663	NCBI_assembly
GCA_003254885.1	Purshia tridentata	32243	NCBI_assembly
GCA_016920855.1	Puya raimondii	112807	NCBI_assembly
GCA_938743325.1	Pycnococcus provasolii	41880	NCBI_assembly
GCA_018697155.1	Pyramimonas parkeae	36894	NCBI_assembly
GCA_007844245.1	Pyrus betulifolia	436086	NCBI_assembly
GCA_016587475.1	Pyrus pyrifolia	3767	NCBI_assembly
GCA_008932095.1	Pyrus ussuriensis x Pyrus communis	2448454	NCBI_assembly
GCF_019419815.1	Pyrus x bretschneideri	225117	NCBI_assembly
GCA_028535815.1	Quercus berberidifolia	1266315	NCBI_assembly
GCA_028216015.1	Quercus dentata	103484	NCBI_assembly
GCA_023621385.1	Quercus gilva	103490	NCBI_assembly
GCA_023736055.1	Quercus glauca	103489	NCBI_assembly
GCA_011696235.1	Quercus mongolica	103485	NCBI_assembly
GCA_002906115.4	Quercus suber	58331	NCBI_assembly
GCA_028535165.1	Quercus tomentella	60424	NCBI_assembly
GCA_029379385.1	Quillaja saponaria	32244	NCBI_assembly
GCA_005191435.1	Raddia distichophylla	38704	NCBI_assembly
GCA_009866635.1	Rafflesia leonardi	1477589	NCBI_assembly
GCA_900406535.1	Raparia bulbosa	165365	NCBI_assembly
GCA_019706005.1	Raphanus raphanistrum subsp. landra	328428	NCBI_assembly
GCA_019706035.1	Raphanus raphanistrum subsp. raphanistrum	109997	NCBI_assembly
GCA_019705995.1	Raphanus raphanistrum x Raphanus sativus	1028570	NCBI_assembly
GCA_019703475.1	Raphanus sativus	3726	NCBI_assembly
GCA_019705895.1	Raphanus sativus var. caudatus	459856	NCBI_assembly
GCA_019705885.1	Raphanus sativus var. niger	41679	NCBI_assembly
GCA_019705865.1	Raphanus sativus var. oleiformis	463157	NCBI_assembly
GCA_019705965.1	Raphanus sativus var. raphanistroides	282304	NCBI_assembly
GCA_003203535.1	Raphidocelis subcapitata	307507	NCBI_assembly
GCA_016081115.1	Rehmannia glutinosa	99300	NCBI_assembly
GCA_007844105.2	Rhamnella rubrinervis	2594499	NCBI_assembly
GCA_001752375.1	Rhazya stricta	396313	NCBI_assembly
GCA_027886185.1	Rheum nobile	137697	NCBI_assembly
GCA_900174605.1	Rhizophora apiculata	106626	NCBI_assembly
GCF_020921035.1	Rhodamnia argentea	178133	NCBI_assembly
GCA_021437795.1	Rhodamnia rubescens	375276	NCBI_assembly
GCA_025642025.1	Rhododendron ferrugineum	49622	NCBI_assembly
GCA_018127125.1	Rhododendron griersonianum	479676	NCBI_assembly
GCA_020567845.1	Rhododendron henanense subsp. lingbaoense	2488266	NCBI_assembly
GCA_019656275.1	Rhododendron kiyosumense	118354	NCBI_assembly
GCA_025413875.1	Rhododendron molle	49168	NCBI_assembly
GCA_019656295.1	Rhododendron mucronatum var. ripense	224351	NCBI_assembly
GCA_019656835.1	Rhododendron ovatum	49169	NCBI_assembly
GCA_014282245.1	Rhododendron simsii	118357	NCBI_assembly
GCA_009746105.1	Rhododendron williamsianum	262921	NCBI_assembly
GCA_008932045.1	Rhodoleia championii	54456	NCBI_assembly
GCA_021437785.1	Rhodomyrtus psidioides	375277	NCBI_assembly
GCA_028455895.1	Rhodomyrtus tomentosa	98583	NCBI_assembly
GCA_027562975.1	Rhynchospora breviuscula	2022672	NCBI_assembly
GCA_028095005.1	Rhynchospora pubera	906938	NCBI_assembly
GCA_027725995.1	Rhynchospora tenuis	198213	NCBI_assembly
GCA_947034895.1	Rhytidiadelphus loreus	28468	NCBI_assembly
GCF_019578655.1	Ricinus communis	3988	NCBI_assembly
GCF_002994745.2	Rosa chinensis	74649	NCBI_assembly
GCA_024704745.1	Rosa lucieae	74648	NCBI_assembly
GCA_002564525.1	Rosa multiflora	74647	NCBI_assembly
GCA_025331145.1	Rosa persica	74628	NCBI_assembly
GCA_001662545.1	Rosa x damascena	3765	NCBI_assembly
GCA_001909325.1	Ruellia speciosa	441023	NCBI_assembly
GCA_900465005.1	Saccharum hybrid cultivar	128810	NCBI_assembly
GCA_009173535.1	Saccharum hybrid cultivar SP80-3280	193079	NCBI_assembly
GCA_020631735.1	Saccharum officinarum	4547	NCBI_assembly
GCA_022457205.1	Saccharum spontaneum	62335	NCBI_assembly
GCA_021905355.1	Salix arbutifolia	75699	NCBI_assembly
GCA_009078335.1	Salix brachista	2182728	NCBI_assembly
GCA_015731905.1	Salix dunnii	1413687	NCBI_assembly
GCA_027405865.1	Salix purpurea	77065	NCBI_assembly
GCA_029030765.1	Salix suchowensis	1278906	NCBI_assembly
GCF_023119035.1	Salvia hispanica	49212	NCBI_assembly
GCA_028751815.1	Salvia miltiorrhiza	226208	NCBI_assembly
GCF_004379255.2	Salvia splendens	180675	NCBI_assembly
GCA_002911635.1	Santalum album	35974	NCBI_assembly
GCA_016808135.1	Sapria himalayana	289637	NCBI_assembly
GCA_026873985.1	Saraca asoca	1073321	NCBI_assembly
GCA_019775975.1	Sarracenia alata	50001	NCBI_assembly
GCA_947069175.1	Scalesia atractyloides	2708596	NCBI_assembly
GCA_004335835.1	Scenedesmus sp. ARA3	2056403	NCBI_assembly
GCA_014080715.1	Scenedesmus sp. NREL 46B-D3	2650976	NCBI_assembly
GCA_014905635.1	Scenedesmus sp. PABB004	2742167	NCBI_assembly
GCA_004764505.1	Scenedesmus vacuolatus	77546	NCBI_assembly
GCA_000218505.1	Schrenkiella parvula	98039	NCBI_assembly
GCA_005771605.1	Scutellaria baicalensis	65409	NCBI_assembly
GCA_946896805.1	Scutellaria galericulata	53169	NCBI_assembly
GCA_016097815.1	Secale cereale	4550	NCBI_assembly
GCA_006409495.1	Sedum album	23029	NCBI_assembly
GCA_001021135.1	Selaginella kraussiana	81964	NCBI_assembly
GCF_000143415.4	Selaginella moellendorffii	88036	NCBI_assembly
GCA_003024785.1	Selaginella tamariscina	137178	NCBI_assembly
GCA_017589665.1	Selenicereus undatus	176265	NCBI_assembly
GCA_910822075.1	Senecio squalidus	121554	NCBI_assembly
GCA_014851425.1	Senna tora	362788	NCBI_assembly
GCA_007258455.2	Sequoia sempervirens	28980	NCBI_assembly
GCA_007115665.2	Sequoiadendron giganteum	99814	NCBI_assembly
GCA_026168435.1	Sesamum indicum	4182	NCBI_assembly
GCA_027475655.1	Sesamum schinzianum	768545	NCBI_assembly
GCA_026901365.1	Sesbania bispinosa	485725	NCBI_assembly
GCA_001652605.1	Setaria italica	4555	NCBI_assembly
GCA_012934335.1	Setaria viridis	4556	NCBI_assembly
GCA_948330725.1	Sherardia arvensis	29803	NCBI_assembly
GCA_020521535.1	Shorea leprosula	152421	NCBI_assembly
GCA_003260165.1	Silene latifolia	37657	NCBI_assembly
GCA_001412135.1	Silene latifolia subsp. alba	52853	NCBI_assembly
GCA_009801015.1	Silene noctiflora	39899	NCBI_assembly
GCA_018983105.1	Silene uniflora	39919	NCBI_assembly
GCA_900538075.1	Silphium perfoliatum	53588	NCBI_assembly
GCA_001541825.1	Silybum marianum	92921	NCBI_assembly
GCA_018398585.1	Simmondsia chinensis	3999	NCBI_assembly
GCA_012274485.2	Sinapis alba	3728	NCBI_assembly
GCA_020226215.1	Sindora glabra	2590455	NCBI_assembly
GCA_900406495.1	Sisymbrium altissimum	71365	NCBI_assembly
GCA_000411075.1	Sisymbrium irio	3730	NCBI_assembly
GCA_023525975.1	Smallanthus sonchifolius	185202	NCBI_assembly
GCA_009849805.1	Solanum ahanhuiri	875672	NCBI_assembly
GCA_900188915.1	Solanum americanum	109975	NCBI_assembly
GCA_018342035.1	Solanum appendiculatum	115661	NCBI_assembly
GCA_027789145.1	Solanum arcanum	376710	NCBI_assembly
GCA_009849815.1	Solanum bukasovii	172263	NCBI_assembly
GCA_009849625.1	Solanum chaucha	682313	NCBI_assembly
GCA_027704845.1	Solanum chilense	4083	NCBI_assembly
GCA_027704785.1	Solanum chmielewskii	62889	NCBI_assembly
GCA_011800125.2	Solanum clarkiae	329767	NCBI_assembly
GCA_029007595.1	Solanum commersonii	4109	NCBI_assembly
GCA_027704805.1	Solanum corneliomulleri	230663	NCBI_assembly
GCA_947179165.2	Solanum dulcamara	45834	NCBI_assembly
GCA_027704765.1	Solanum habrochaites	62890	NCBI_assembly
GCA_027705045.1	Solanum lycopersicoides	142760	NCBI_assembly
GCA_915070445.1	Solanum lycopersicum	4081	NCBI_assembly
GCA_025759795.1	Solanum lycopersicum var. cerasiforme	195583	NCBI_assembly
GCA_026153255.1	Solanum medicagineum	2570596	NCBI_assembly
GCA_000787875.1	Solanum melongena	4111	NCBI_assembly
GCA_027704865.1	Solanum neorickii	62891	NCBI_assembly
GCA_023159065.1	Solanum okadae	73575	NCBI_assembly
GCA_025774065.1	Solanum ossicruentum	2570597	NCBI_assembly
GCF_001406875.1	Solanum pennellii	28526	NCBI_assembly
GCA_027705065.1	Solanum peruvianum	4082	NCBI_assembly
GCA_009887355.1	Solanum pinnatisectum	50273	NCBI_assembly
GCA_025642045.1	Solanum sejunctum	329799	NCBI_assembly
GCA_016801875.1	Solanum sitiens	315349	NCBI_assembly
GCF_019186545.1	Solanum stenotomum	172797	NCBI_assembly
GCA_009849865.2	Solanum stenotomum subsp. goniocalyx	1050191	NCBI_assembly
GCA_009849785.1	Solanum stenotomum subsp. stenotomum	2650462	NCBI_assembly
GCA_015076265.1	Solanum tuberosum	4113	NCBI_assembly
GCA_009849705.1	Solanum tuberosum subsp. andigenum	80418	NCBI_assembly
GCA_900185165.1	Solanum verrucosum	315347	NCBI_assembly
GCA_009849645.1	Solanum x curtilobum	875673	NCBI_assembly
GCA_009849685.1	Solanum x juzepczukii	136614	NCBI_assembly
GCA_900174645.1	Sonneratia alba	122812	NCBI_assembly
GCA_900006705.1	Sonneratia caseolaris	122814	NCBI_assembly
GCA_903166285.1	Sorghum bicolor	4558	NCBI_assembly
GCA_004329165.1	Spatholobus suberectus	455371	NCBI_assembly
GCA_901111335.1	Spergula arvensis	325515	NCBI_assembly
GCA_021442195.1	Sphagnum fallax	53036	NCBI_assembly
GCA_021904315.1	Sphagnum magellanicum	128215	NCBI_assembly
GCA_020520425.1	Spinacia oleracea	3562	NCBI_assembly
GCA_902729315.2	Spirodela intermedia	51605	NCBI_assembly
GCA_013350415.1	Spirodela polyrhiza	29656	NCBI_assembly
GCA_009602725.1	Spirogloea muscicola	2576442	NCBI_assembly
GCA_008808055.3	Sporobolus alterniflorus	29706	NCBI_assembly
GCA_024586325.1	Stellera chamaejasme	142738	NCBI_assembly
GCA_002740465.1	Stenocereus thurberi	171973	NCBI_assembly
GCA_009936405.2	Stevia rebaudiana	55670	NCBI_assembly
GCA_019208055.1	Stipa capillata	665498	NCBI_assembly
GCA_020804685.1	Streptochaeta angustifolia	38733	NCBI_assembly
GCA_008636005.1	Striga asiatica	4170	NCBI_assembly
GCA_023212625.1	Styphnolobium japonicum	3897	NCBI_assembly
GCA_016808085.1	Suaeda aralocaspica	224144	NCBI_assembly
GCA_016097705.1	Syntrichia caninervis	200751	NCBI_assembly
GCA_024500025.1	Syzygium aromaticum	219868	NCBI_assembly
GCA_024733475.1	Syzygium grande	1042139	NCBI_assembly
GCA_021117445.2	Syzygium oleosum	219896	NCBI_assembly
GCA_026213115.1	Tagetes erecta	13708	NCBI_assembly
GCA_026259685.1	Tagetes patula	55843	NCBI_assembly
GCA_021018815.1	Talinum fruticosum	110664	NCBI_assembly
GCF_000463585.1	Tarenaya hassleriana	28532	NCBI_assembly
GCA_023512835.1	Taxillus chinensis	227909	NCBI_assembly
GCA_019776745.2	Taxus chinensis	29808	NCBI_assembly
GCA_018340775.1	Taxus wallichiana var. yunnanensis	2778344	NCBI_assembly
GCF_018873765.1	Telopea speciosissima	54955	NCBI_assembly
GCA_002891735.1	Tetrabaena socialis	47790	NCBI_assembly
GCA_015143295.1	Tetracentron sinense	13715	NCBI_assembly
GCA_902809745.2	Tetradesmus acuminatus	91191	NCBI_assembly
GCA_002149895.1	Tetradesmus obliquus	3088	NCBI_assembly
GCA_026401115.1	Tetraselmis chuii	63592	NCBI_assembly
GCA_006384855.1	Tetraselmis striata	3165	NCBI_assembly
GCA_016808115.1	Tetrastigma voinierianum	345143	NCBI_assembly
GCA_010646915.1	Tetratostichococcus sp. P1	2884318	NCBI_assembly
GCA_013358455.1	Thalictrum thalictroides	46969	NCBI_assembly
GCA_018135685.1	Themeda triandra	106636	NCBI_assembly
GCF_000208745.1	Theobroma cacao	3641	NCBI_assembly
GCA_011799875.1	Thinopyrum elongatum	4588	NCBI_assembly
GCA_911865555.2	Thlaspi arvense	13288	NCBI_assembly
GCA_947034885.1	Thuidium tamariscinum	67428	NCBI_assembly
GCA_018584345.1	Thuja plicata	3316	NCBI_assembly
GCA_024222315.1	Thymus quinquecostatus	228974	NCBI_assembly
GCA_020138205.1	Tilia amurensis	1522114	NCBI_assembly
GCA_009867345.2	Toxicodendron radicans	43853	NCBI_assembly
GCA_000818905.1	Trebouxia gelatinosa	53269	NCBI_assembly
GCA_008636185.1	Trebouxia sp. A1-2	2608996	NCBI_assembly
GCA_002118135.1	Trebouxia sp. TZW2008	1917417	NCBI_assembly
GCA_003568905.1	Trebouxiophyceae sp. KSI-1	1713842	NCBI_assembly
GCA_026636295.1	Trebouxiophyceae sp. M-hakoo 311	2885156	NCBI_assembly
GCA_002914845.1	Trema orientale	63057	NCBI_assembly
GCA_005019695.1	Trichopus zeylanicus subsp. travancoricus	459581	NCBI_assembly
GCA_003490085.1	Trifolium medium	97028	NCBI_assembly
GCA_012979555.1	Trifolium occidentale	74524	NCBI_assembly
GCF_020283565.1	Trifolium pratense	57577	NCBI_assembly
GCA_001742945.1	Trifolium subterraneum	3900	NCBI_assembly
GCF_013401445.1	Tripterygium wilfordii	458696	NCBI_assembly
GCA_910594105.1	Triticum aestivum	4565	NCBI_assembly
GCA_014338645.1	Triticum aestivum subsp. tibeticum	231718	NCBI_assembly
GCA_009802035.1	Triticum dicoccoides	85692	NCBI_assembly
GCA_900231445.1	Triticum turgidum subsp. durum	4567	NCBI_assembly
GCF_003073215.2	Triticum urartu	4572	NCBI_assembly
GCA_028386065.3	Turnera subulata	218843	NCBI_assembly
GCA_900406565.1	Turritis glabra	63678	NCBI_assembly
GCA_020740505.1	Typha latifolia	4733	NCBI_assembly
GCA_024500015.1	Ulva compressa	63659	NCBI_assembly
GCA_900538255.1	Ulva mutabilis	498180	NCBI_assembly
GCA_023707965.1	Ulva prolifera	3117	NCBI_assembly
GCA_028538565.1	Umbellularia californica	3438	NCBI_assembly
GCA_015476505.1	Urochloa ruziziensis	240450	NCBI_assembly
GCA_002189035.1	Utricularia gibba	13748	NCBI_assembly
GCA_009725065.1	Utricularia reniformis	192314	NCBI_assembly
GCA_014504835.1	Vaccinium corymbosum	69266	NCBI_assembly
GCA_020921065.1	Vaccinium darrowii	229202	NCBI_assembly
GCA_022606695.1	Vaccinium macrocarpon	13750	NCBI_assembly
GCA_016920895.1	Vaccinium myrtillus	180763	NCBI_assembly
GCA_006871305.1	Vachellia collinsii	284492	NCBI_assembly
GCA_025593235.1	Vachellia pachyceras	1985974	NCBI_assembly
GCA_023846275.1	Vanilla planifolia	51239	NCBI_assembly
GCA_001375635.1	Vicia faba	3906	NCBI_assembly
GCA_021764765.1	Vicia sativa	3908	NCBI_assembly
GCF_016808095.1	Vigna angularis	3914	NCBI_assembly
GCA_004320505.1	Vigna angularis var. angularis	157739	NCBI_assembly
GCA_027742795.1	Vigna hirtella	157746	NCBI_assembly
GCA_019096145.1	Vigna mungo var. mungo	157748	NCBI_assembly
GCA_027742785.1	Vigna reflexopilosa	157742	NCBI_assembly
GCA_027743565.1	Vigna trinervia	157753	NCBI_assembly
GCA_025174585.1	Vigna umbellata	87088	NCBI_assembly
GCA_026781165.1	Vigna unguiculata subsp. sesquipedalis	138955	NCBI_assembly
GCA_019650155.1	Vigna unguiculata subsp. dekindtiana	1713717	NCBI_assembly
GCA_026122235.1	Vinca minor	60093	NCBI_assembly
GCA_002752925.1	Viola pubescens var. scabriuscula	97446	NCBI_assembly
GCA_019916065.1	Vitellaria paradoxa	292385	NCBI_assembly
GCA_022058835.1	Vitis aestivalis var. linsecomii x Vitis rupestris	2690240	NCBI_assembly
GCA_016071775.1	Vitis amurensis	103351	NCBI_assembly
GCA_946000715.1	Vitis cinerea var. helleri x Vitis riparia	152274	NCBI_assembly
GCA_945999865.1	Vitis cinerea var. helleri x Vitis rupestris	104324	NCBI_assembly
GCA_001282645.1	Vitis cinerea x Vitis riparia	266788	NCBI_assembly
GCA_022058865.1	Vitis hybrid cultivar	241073	NCBI_assembly
GCF_004353265.1	Vitis riparia	96939	NCBI_assembly
GCA_900538005.1	Vitis riparia x Vitis cinerea	2018007	NCBI_assembly
GCA_946000675.1	Vitis riparia x Vitis rupestris	152275	NCBI_assembly
GCA_022557335.1	Vitis rotundifolia	103349	NCBI_assembly
GCA_022059035.1	Vitis rupestris	103352	NCBI_assembly
GCA_903992495.4	Vitis vinifera subsp. sylvestris	755351	NCBI_assembly
GCA_008326845.1	Vitis x labruscana x Vitis vinifera	2599122	NCBI_assembly
GCA_026120185.1	Voacanga thouarsii	1237849	NCBI_assembly
GCA_019650175.1	Volvox africanus	51714	NCBI_assembly
GCF_000143455.1	Volvox carteri f. nagariensis	3068	NCBI_assembly
GCA_019650235.1	Volvox reticuliferus	1737510	NCBI_assembly
GCA_019775775.1	Wolffia australiana	161112	NCBI_assembly
GCA_025175895.1	Wurfbainia villosa	199627	NCBI_assembly
GCA_003430845.1	Xanthoceras sorbifolium	99658	NCBI_assembly
GCA_002076135.1	Xerophyta viscosa	90708	NCBI_assembly
GCA_003116995.1	Yamagishiella unicocca	51707	NCBI_assembly
GCA_019454045.1	Zanthoxylum bungeanum	328401	NCBI_assembly
GCA_022117705.1	Zea mays	4577	NCBI_assembly
GCA_027171705.3	Zea mays subsp. mays	381124	NCBI_assembly
GCA_002813485.1	Zea mays subsp. mexicana	4579	NCBI_assembly
GCA_025175245.1	Zea mays subsp. parviglumis	76912	NCBI_assembly
GCF_018446385.1	Zingiber officinale	94328	NCBI_assembly
GCA_000418225.1	Zizania latifolia	58934	NCBI_assembly
GCA_019279435.1	Zizania palustris	103762	NCBI_assembly
GCF_020796205.1	Ziziphus jujuba var. spinosa	714518	NCBI_assembly
GCA_001185155.1	Zostera marina	29655	NCBI_assembly
GCA_009812395.1	Zostera nigricaulis	1181297	NCBI_assembly
GCA_001602275.1	Zoysia japonica	309978	NCBI_assembly
GCA_001602295.1	Zoysia matrella	38722	NCBI_assembly
GCA_001602315.1	Zoysia pacifica	1070856	NCBI_assembly
GCA_937871675.1	uncultured Bathycoccus	528323	NCBI_assembly
GCA_900406365.1	Heliophila coronopifolia	263653	NCBI_assembly
GCA_029448705.1	Adansonia digitata	69109	NCBI_assembly
GCA_028654335.1	Alnus rubra	109069	NCBI_assembly
GCA_028641055.1	Alopecurus myosuroides	81473	NCBI_assembly
GCA_028751855.1	Ambrosia trifida	4214	NCBI_assembly
GCA_028659345.1	Artemisia argyi	259893	NCBI_assembly
GCA_028749305.1	Caryopteris x clandonensis	54236	NCBI_assembly
GCA_028551485.1	Casuarina cunninghamiana	29737	NCBI_assembly
GCA_028551475.1	Casuarina equisetifolia	3523	NCBI_assembly
GCA_029286985.1	Chlorella sp.	3079	NCBI_assembly
GCA_028554755.1	Cordia subcordata	163078	NCBI_assembly
GCA_029339355.1	Crocus sativus	82528	NCBI_assembly
GCA_025688845.1	Cucumis hystrix	396994	NCBI_assembly
GCA_028749045.1	Cupressus sempervirens	13469	NCBI_assembly
GCA_028571145.1	Dionaea muscipula	4362	NCBI_assembly
GCA_028777405.1	Diospyros kaki	35925	NCBI_assembly
GCA_029204225.1	Diphasiastrum complanatum	34168	NCBI_assembly
GCA_028570905.1	Dryas integrifolia	395290	NCBI_assembly
GCA_029378325.1	Elaeagnus macrophylla	796727	NCBI_assembly
GCA_028566255.1	Geranium maculatum	1663611	NCBI_assembly
GCA_028566135.1	Iris sibirica	198826	NCBI_assembly
GCA_028984105.1	Lavandula angustifolia	39329	NCBI_assembly
GCA_028566635.1	Lobelia cardinalis	76578	NCBI_assembly
GCA_028566335.1	Monarda citriodora	182379	NCBI_assembly
GCA_028571085.1	Nepenthes alata	4376	NCBI_assembly
GCA_028671895.1	Oenanthe sinensis	305802	NCBI_assembly
GCA_029168935.1	Oxyria digyna	284366	NCBI_assembly
GCA_028571225.1	Parsonsia alboflavescens	2126282	NCBI_assembly
GCA_028565735.1	Pinacopodium congolense	117155	NCBI_assembly
GCA_028565015.1	Pinguicula moranensis	192269	NCBI_assembly
GCA_028659135.1	Plantago lanceolata	39414	NCBI_assembly
GCA_029299655.1	Poaceae sp.	2866903	NCBI_assembly
GCA_029017545.1	Prosopis cineraria	364024	NCBI_assembly
GCA_028583415.1	Protea cynaroides	273540	NCBI_assembly
GCA_028566515.1	Pyracantha coccinea	193309	NCBI_assembly
GCA_029294435.1	Rosaceae sp.	2922363	NCBI_assembly
GCA_028566315.1	Rudbeckia hirta	52299	NCBI_assembly
GCA_029228605.1	Salix koriyanagi	2511006	NCBI_assembly
GCA_028566235.1	Salvia elegans	888065	NCBI_assembly
GCA_028566195.1	Sanguinaria canadensis	3472	NCBI_assembly
GCA_028654395.1	Scutellaria barbata	396367	NCBI_assembly
GCA_029255685.1	Silene conica	39875	NCBI_assembly
GCA_028566215.1	Silene coronaria	42034	NCBI_assembly
GCA_028566075.1	Solidago caesia	471148	NCBI_assembly
GCA_029300435.1	Streptophyta sp.	2922365	NCBI_assembly
GCA_026074375.1	Tanacetum coccineum	301880	NCBI_assembly
GCA_029168755.1	Tillandsia fasciculata	220113	NCBI_assembly
GCA_029204045.1	Tillandsia leiboldiana	1842917	NCBI_assembly
GCA_028566395.1	Verbascum thapsus	39388	NCBI_assembly
GCA_028566175.1	Vinca major	185238	NCBI_assembly
GCA_029295415.1	Vitis sp.	3604	NCBI_assembly
GCA_028583015.1	Wollemia nobilis	56998	NCBI_assembly
GCA_029449295.1	Zea luxurians	15945	NCBI_assembly
Accession	Organism Name	Organism Taxonomic ID	source
	Acer yangbiense	1000413	NCBI_mitochondrial
	Steindachneridion melanodermatum	1000982	NCBI_mitochondrial
	Calameuta idolon	1001283	NCBI_mitochondrial
	Trachelus tabidus	1001291	NCBI_mitochondrial
	Dephomys defua	1001553	NCBI_mitochondrial
	Scotonycteris zenkeri	1001563	NCBI_mitochondrial
	Lepus granatensis	100182	NCBI_mitochondrial
	Embiotoca jacksoni	100190	NCBI_mitochondrial
	Oreichthys crenuchoides	1001913	NCBI_mitochondrial
	Puntius sahyadriensis	1001914	NCBI_mitochondrial
	Hypselobarbus thomassi	1001915	NCBI_mitochondrial
	Microphysogobio alticorpus	1001917	NCBI_mitochondrial
	Microphysogobio brevirostris	1001920	NCBI_mitochondrial
	Macrhybopsis meeki	1001922	NCBI_mitochondrial
	Nipponocypris temminckii	1001925	NCBI_mitochondrial
	Homaloptera ocellata	1001928	NCBI_mitochondrial
	Homaloptera confuzona	1001929	NCBI_mitochondrial
	Serpenticobitis octozona	1001931	NCBI_mitochondrial
	Micronemacheilus cruciatus	1001934	NCBI_mitochondrial
	Microphysogobio amurensis	1001936	NCBI_mitochondrial
	Neohomaloptera johorensis	1001941	NCBI_mitochondrial
	Oreoleuciscus potanini	1001947	NCBI_mitochondrial
	Lentipes armatus	1001956	NCBI_mitochondrial
	Phanerodon furcatus	100200	NCBI_mitochondrial
	Apalone ferox	100213	NCBI_mitochondrial
	Notropis chlorocephalus	1002200	NCBI_mitochondrial
	Paragonimus heterotremus	100268	NCBI_mitochondrial
	Sundasciurus lowii	1002722	NCBI_mitochondrial
	Prodotiscus insignis	1002875	NCBI_mitochondrial
	Caerulea coeligena	1002892	NCBI_mitochondrial
	Cricetulus griseus	10029	NCBI_mitochondrial
	Cricetulus longicaudatus	10030	NCBI_mitochondrial
	Geomys pinetis	100306	NCBI_mitochondrial
	Hemiaulus sinensis	1003062	NCBI_mitochondrial
	Tryblionella apiculata	1003145	NCBI_mitochondrial
	Chrysichthys nigrodigitatus	1003157	NCBI_mitochondrial
	Cricetulus migratorius	10032	NCBI_mitochondrial
	Cricetus cricetus	10034	NCBI_mitochondrial
	Diplonevra funebris	1003495	NCBI_mitochondrial
	Diplonevra peregrina	1003499	NCBI_mitochondrial
	Mesocricetus auratus	10036	NCBI_mitochondrial
	Apolemichthys kingi	1003686	NCBI_mitochondrial
	Cantherhines pardalis	1003697	NCBI_mitochondrial
	Chascanopsetta lugubris	1003706	NCBI_mitochondrial
	Lactoria fornasini	1003748	NCBI_mitochondrial
	Myripristis vittata	1003760	NCBI_mitochondrial
	Thryssa vitrirostris	1003815	NCBI_mitochondrial
	Halcyon smyrnensis	1003843	NCBI_mitochondrial
	Atrobucca nibe	1003939	NCBI_mitochondrial
	Peromyscus leucopus	10041	NCBI_mitochondrial
	Peromyscus maniculatus	10042	NCBI_mitochondrial
	Phodopus sungorus	10044	NCBI_mitochondrial
	Meriones unguiculatus	10047	NCBI_mitochondrial
	Lepilemur leucopus	100475	NCBI_mitochondrial
	Polylabris halichoeres	1004784	NCBI_mitochondrial
	Fabriciana nerippe	1004790	NCBI_mitochondrial
	Microtus chrotorrhinus	10055	NCBI_mitochondrial
	Ondatra zibethicus	10060	NCBI_mitochondrial
	Ctenoptilum vasava	1006002	NCBI_mitochondrial
	Culex vishnui	100678	NCBI_mitochondrial
	Acomys cahirinus	10068	NCBI_mitochondrial
	Gomphocerus sibiricus	1007316	NCBI_mitochondrial
	Hericium coralloides	100756	NCBI_mitochondrial
	Madurella mycetomatis	100816	NCBI_mitochondrial
	Falco tinnunculus	100819	NCBI_mitochondrial
	Scolopax rusticola	100826	NCBI_mitochondrial
	Tachybaptus ruficollis	100828	NCBI_mitochondrial
	Pareas formosensis	1008428	NCBI_mitochondrial
	Threskiornis aethiopicus	100858	NCBI_mitochondrial
	Vanellus vanellus	100859	NCBI_mitochondrial
	Phytophthora litchii	100870	NCBI_mitochondrial
	Acrasis kona	1008807	NCBI_mitochondrial
	Mus caroli	10089	NCBI_mitochondrial
	Microtus fortis	100897	NCBI_mitochondrial
	Microtus kikuchii	100899	NCBI_mitochondrial
	Mus musculus	10090	NCBI_mitochondrial
	Dissostichus eleginoides	100907	NCBI_mitochondrial
	Mus pahari	10093	NCBI_mitochondrial
	Papio papio	100937	NCBI_mitochondrial
	Hylopetes phayrei	100945	NCBI_mitochondrial
	Mus spretus	10096	NCBI_mitochondrial
	Mus cervicolor	10097	NCBI_mitochondrial
	Mus cookii	10098	NCBI_mitochondrial
	Fragaria gracilis	101011	NCBI_mitochondrial
	Fragaria orientalis	101013	NCBI_mitochondrial
	Fragaria pentaphylla	101014	NCBI_mitochondrial
	Fusarium pseudograminearum	101028	NCBI_mitochondrial
	Plectorhinchus vittatus	1010711	NCBI_mitochondrial
	Gongronella	101104	NCBI_mitochondrial
	Mastomys natalensis	10112	NCBI_mitochondrial
	Rattus	10114	NCBI_mitochondrial
	Rattus leucopus	10115	NCBI_mitochondrial
	Rattus norvegicus	10116	NCBI_mitochondrial
	Bipolaris oryzae	101162	NCBI_mitochondrial
	Rattus rattus	10117	NCBI_mitochondrial
	Rattus fuscipes	10119	NCBI_mitochondrial
	Rattus sordidus	10120	NCBI_mitochondrial
	Trichoderma asperellum	101201	NCBI_mitochondrial
	Saprolegnia parasitica	101203	NCBI_mitochondrial
	Emerita talpoida	101207	NCBI_mitochondrial
	Rattus tunneyi	10121	NCBI_mitochondrial
	Rattus villosissimus	10122	NCBI_mitochondrial
	Xanthonycticebus pygmaeus	101278	NCBI_mitochondrial
	Apodemus sylvaticus	10129	NCBI_mitochondrial
	Conus consors	101297	NCBI_mitochondrial
	Conus quercinus	101313	NCBI_mitochondrial
	Carassius gibelio	101364	NCBI_mitochondrial
	Cavia porcellus	10141	NCBI_mitochondrial
	Trionyx triunguis	101491	NCBI_mitochondrial
	Notothenia rossii	101497	NCBI_mitochondrial
	Aethotaxis mitopteryx	101500	NCBI_mitochondrial
	Pleuragramma antarctica	101504	NCBI_mitochondrial
	Myocastor coypus	10157	NCBI_mitochondrial
	Octodon degus	10160	NCBI_mitochondrial
	Proechimys guairae	10163	NCBI_mitochondrial
	Anomalurus	101664	NCBI_mitochondrial
	Idiurus macrotis	101667	NCBI_mitochondrial
	Zenkerella insignis	101669	NCBI_mitochondrial
	Eozapus setchuanus	101673	NCBI_mitochondrial
	Thryonomys swinderianus	10169	NCBI_mitochondrial
	Testudo horsfieldii	101699	NCBI_mitochondrial
	Testudo kleinmanni	101700	NCBI_mitochondrial
	Testudo marginata	101701	NCBI_mitochondrial
	Conus tribblei	101761	NCBI_mitochondrial
	Heterocephalus glaber	10181	NCBI_mitochondrial
	Squalius lepidus	101839	NCBI_mitochondrial
	Lobodon carcinophaga	101849	NCBI_mitochondrial
	Castor fiber	10185	NCBI_mitochondrial
	Glarea lozoyensis	101852	NCBI_mitochondrial
	Vimba melanops	101899	NCBI_mitochondrial
	Bangia fuscopurpurea	101920	NCBI_mitochondrial
	Brachionus plicatilis	10195	NCBI_mitochondrial
	Prunus mume	102107	NCBI_mitochondrial
	Bugula neritina	10212	NCBI_mitochondrial
	Teratoscincus roborowskii	102174	NCBI_mitochondrial
	Anguis fragilis	102178	NCBI_mitochondrial
	Astreopora myriophthalma	102202	NCBI_mitochondrial
	Rhinoceros sondaicus	102233	NCBI_mitochondrial
	Saccoglossus kowalevskii	10224	NCBI_mitochondrial
	Boulengerula taitana	102246	NCBI_mitochondrial
	Trichoplax adhaerens	10228	NCBI_mitochondrial
	Septifer bilocularis	102393	NCBI_mitochondrial
	Tropidomya abbreviata	102404	NCBI_mitochondrial
	Abax parallelepipedus	102642	NCBI_mitochondrial
	Tolypanthus maclurei	1026954	NCBI_mitochondrial
	Nannospalax galili	1026970	NCBI_mitochondrial
	Neverita didyma	1027435	NCBI_mitochondrial
	Polinices sagamiensis	1027436	NCBI_mitochondrial
	Mammuthus columbi	1027716	NCBI_mitochondrial
	Dorcatragus megalotis	1027983	NCBI_mitochondrial
	Madoqua saltiana	1027994	NCBI_mitochondrial
	Sinelater perroti	1028068	NCBI_mitochondrial
	Anadara sativa	1028096	NCBI_mitochondrial
	Hierodula patellifera	1028098	NCBI_mitochondrial
	Ips calligraphus	102827	NCBI_mitochondrial
	Orthotomicus laricis	102854	NCBI_mitochondrial
	Bathypolypus sponsalis	102865	NCBI_mitochondrial
	Arion vulgaris	1028688	NCBI_mitochondrial
	Callistoctopus luteus	102869	NCBI_mitochondrial
	Eledone cirrhosa	102876	NCBI_mitochondrial
	Tremoctopus violaceus	102883	NCBI_mitochondrial
	Nuttalliella namaqua	1029659	NCBI_mitochondrial
	Euphausia pacifica	102976	NCBI_mitochondrial
	Drupella rugosa	1029760	NCBI_mitochondrial
	Bothrogonia tongmaiana	1030435	NCBI_mitochondrial
	Leptobelus gazella	1030472	NCBI_mitochondrial
	Dendrothrips minowai	1030662	NCBI_mitochondrial
	Clathrina clathrus	1031547	NCBI_mitochondrial
	Macracanthorhynchus hirudinaceus	1032456	NCBI_mitochondrial
	Trachydiscus minutus	1032745	NCBI_mitochondrial
	Cyrtorhinus lividipennis	1032904	NCBI_mitochondrial
	Nephotettix virescens	1032906	NCBI_mitochondrial
	Hoplobatrachus tigerinus	103373	NCBI_mitochondrial
	Aspergillus sergii	1034303	NCBI_mitochondrial
	Aspergillus transmontanensis	1034304	NCBI_mitochondrial
	Bufo tibetanus	103437	NCBI_mitochondrial
	Chlamydomonas leiostraca	1034604	NCBI_mitochondrial
	Pterygoplichthys pardalis	103477	NCBI_mitochondrial
	Notopterus notopterus	103479	NCBI_mitochondrial
	Taenia laticollis	1035110	NCBI_mitochondrial
	Indotyphlus maharashtraensis	1035548	NCBI_mitochondrial
	Ptomascopus plagiatus	1035657	NCBI_mitochondrial
	Kalophrynus palmatissimus	1035774	NCBI_mitochondrial
	Microhyla mixtura	1035782	NCBI_mitochondrial
	Tupaia montana	1035795	NCBI_mitochondrial
	Cephalorhynchus commersonii	103582	NCBI_mitochondrial
	Cephalorhynchus heavisidii	103583	NCBI_mitochondrial
	Salmo ischchan	1035833	NCBI_mitochondrial
	Paphnutius ruficeps	1035836	NCBI_mitochondrial
	Delphinus capensis	103584	NCBI_mitochondrial
	Stenella clymene	103589	NCBI_mitochondrial
	Stenella frontalis	103590	NCBI_mitochondrial
	Feresa attenuata	103592	NCBI_mitochondrial
	Lagenodelphis hosei	103594	NCBI_mitochondrial
	Peponocephala electra	103596	NCBI_mitochondrial
	Sousa chinensis	103600	NCBI_mitochondrial
	Dipturus innominatus	1036015	NCBI_mitochondrial
	Reticulitermes nelsonae	1036538	NCBI_mitochondrial
	Phrynocephalus axillaris	103693	NCBI_mitochondrial
	Pogona vitticeps	103695	NCBI_mitochondrial
	Chlamydosaurus kingii	103699	NCBI_mitochondrial
	Grapsus tenuicrustatus	1036995	NCBI_mitochondrial
	Metopograpsus frontalis	1036996	NCBI_mitochondrial
	Hippocampus kuda	103715	NCBI_mitochondrial
	Syngnathus schlegeli	103720	NCBI_mitochondrial
	Terebellides stroemii	1037239	NCBI_mitochondrial
	Anguilla malgumora	103812	NCBI_mitochondrial
	Anguilla bengalensis	103813	NCBI_mitochondrial
	Thelazia callipaeda	103827	NCBI_mitochondrial
	Mythimna unipuncta	103831	NCBI_mitochondrial
	Odontesthes	103865	NCBI_mitochondrial
	Gloydius strauchi	103939	NCBI_mitochondrial
	Protobothrops mucrosquamatus	103944	NCBI_mitochondrial
	Corythaixoides concolor	103956	NCBI_mitochondrial
	Codonopsis lanceolata	103999	NCBI_mitochondrial
	Opistognathus jacksoniensis	1040945	NCBI_mitochondrial
	Chaenomugil proboscideus	1040949	NCBI_mitochondrial
	Trachinops taeniatus	1040957	NCBI_mitochondrial
	Myuchelys latisternum	1041116	NCBI_mitochondrial
	Myuchelys georgesi	1041117	NCBI_mitochondrial
	Gorpis humeralis	1041165	NCBI_mitochondrial
	Stylodipus telum	1041413	NCBI_mitochondrial
	Pseudacysta perseae	1041453	NCBI_mitochondrial
	Nanosesarma minutum	1041455	NCBI_mitochondrial
	Pseudoniphargus daviui	1041814	NCBI_mitochondrial
	Platycnemis foliacea	1041950	NCBI_mitochondrial
	Cantharellus lutescens	104198	NCBI_mitochondrial
	Trachypithecus shortridgei	1042121	NCBI_mitochondrial
	Fusarium musae	1042133	NCBI_mitochondrial
	Pachytriton granulosus	1042253	NCBI_mitochondrial
	Pachytriton feii	1042256	NCBI_mitochondrial
	Gadus chalcogrammus	1042646	NCBI_mitochondrial
	Liparis bathyarcticus	1042647	NCBI_mitochondrial
	Heliocidaris crassispina	1043166	NCBI_mitochondrial
	Pennahia macrocephalus	1043172	NCBI_mitochondrial
	Ariosoma meeki	1043173	NCBI_mitochondrial
	Gymnocanthus intermedius	1043177	NCBI_mitochondrial
	Crotaphatrema lamottei	1043697	NCBI_mitochondrial
	Ruditapes decussatus	104385	NCBI_mitochondrial
	Operophtera brumata	104452	NCBI_mitochondrial
	Roya obtusa	104537	NCBI_mitochondrial
	Ambassis gymnocephalus	1045542	NCBI_mitochondrial
	Microphysogobio rapidus	1045779	NCBI_mitochondrial
	Dermacentor nuttalli	1046038	NCBI_mitochondrial
	Cottus tenuis	1046055	NCBI_mitochondrial
	Macrhybopsis hyostoma	1046058	NCBI_mitochondrial
	Notropis chalybaeus	1046066	NCBI_mitochondrial
	Platydoras armatulus	1046110	NCBI_mitochondrial
	Lampetra appendix	104630	NCBI_mitochondrial
	Entosphenus lethophagus	104633	NCBI_mitochondrial
	Lampetra richardsoni	104635	NCBI_mitochondrial
	Entosphenus similis	104636	NCBI_mitochondrial
	Oryzias curvinotus	104658	NCBI_mitochondrial
	Oryzias luzonensis	104659	NCBI_mitochondrial
	Chlorops oryzae	1046848	NCBI_mitochondrial
	Bactrocera oleae	104688	NCBI_mitochondrial
	Bactrocera minax	104690	NCBI_mitochondrial
	Bactrocera tsuneonis	104691	NCBI_mitochondrial
	Athyma perius	1047102	NCBI_mitochondrial
	Athyma zeroca	1047103	NCBI_mitochondrial
	Limenitis ciocolatina	1047107	NCBI_mitochondrial
	Lamellibrachia satsuma	104711	NCBI_mitochondrial
	Limenitis elwesi	1047112	NCBI_mitochondrial
	Porites lobata	104759	NCBI_mitochondrial
	Porites porites	104760	NCBI_mitochondrial
	Cyphonia clavata	104817	NCBI_mitochondrial
	Haemaphysalis doenitzi	1048531	NCBI_mitochondrial
	Tamiops maritimus	1048687	NCBI_mitochondrial
	Trimeresurus sichuanensis	1048828	NCBI_mitochondrial
	Anopheles guarani	1048867	NCBI_mitochondrial
	Panopea generosa	1049056	NCBI_mitochondrial
	Xylophaga washingtona	1049057	NCBI_mitochondrial
	Kuphus polythalamius	1049060	NCBI_mitochondrial
	Biston suppressaria	1049282	NCBI_mitochondrial
	Mollitrichosiphum tenuicorpus	1049572	NCBI_mitochondrial
	Stichaeopsis nevelskoi	1049578	NCBI_mitochondrial
	Nothobranchius furzeri	105023	NCBI_mitochondrial
	Gibbium aequinoctiale	1050274	NCBI_mitochondrial
	Gobiobotia pappenheimi	1050842	NCBI_mitochondrial
	Doryteuthis opalescens	1051066	NCBI_mitochondrial
	Galba pervia	1051332	NCBI_mitochondrial
	Neotoma mexicana	105149	NCBI_mitochondrial
	Verticillium alfalfae	1051613	NCBI_mitochondrial
	Verticillium nonalfalfae	1051616	NCBI_mitochondrial
	Tetragonurus atlanticus	1051621	NCBI_mitochondrial
	Amblyraja georgiana	1051904	NCBI_mitochondrial
	Neotoma fuscipes	105199	NCBI_mitochondrial
	Stenochironomus gibbus	1051997	NCBI_mitochondrial
	Tinaminyssus melloi	105222	NCBI_mitochondrial
	Dipodomys spectabilis	105255	NCBI_mitochondrial
	Vespertilio sinensis	105273	NCBI_mitochondrial
	Jaagichlorella roystonensis	1052852	NCBI_mitochondrial
	Semirossia patagonica	1052875	NCBI_mitochondrial
	Pipistrellus abramus	105295	NCBI_mitochondrial
	Apodemus peninsulae	105297	NCBI_mitochondrial
	Cyperus esculentus	1053340	NCBI_mitochondrial
	Astyanax lacustris	1053555	NCBI_mitochondrial
	Psalidodon rivularis	1053557	NCBI_mitochondrial
	Hoplias intermedius	1053573	NCBI_mitochondrial
	Moenkhausia costae	1053577	NCBI_mitochondrial
	Diadema antillarum	105358	NCBI_mitochondrial
	Scoliodon macrorhynchos	1053780	NCBI_mitochondrial
	Xenopus muelleri	105427	NCBI_mitochondrial
	Xenopus amieti	105428	NCBI_mitochondrial
	Xenopus vestitus	105429	NCBI_mitochondrial
	Xenopus ruwenzoriensis	105430	NCBI_mitochondrial
	Paratrypauchen microcephalus	1054630	NCBI_mitochondrial
	Trypauchen vagina	1054643	NCBI_mitochondrial
	Saron marmoratus	1055079	NCBI_mitochondrial
	Sillago asiatica	1055099	NCBI_mitochondrial
	Ailuroedus buccoides	1055197	NCBI_mitochondrial
	Montipora aequituberculata	105609	NCBI_mitochondrial
	Montipora efflorescens	105610	NCBI_mitochondrial
	Isopora palifera	105615	NCBI_mitochondrial
	Isoperla bilineata	1056680	NCBI_mitochondrial
	Pascua guehoae	105714	NCBI_mitochondrial
	Sebastes thompsoni	105747	NCBI_mitochondrial
	Porotermes adamsoni	105774	NCBI_mitochondrial
	Neotermes insularis	105798	NCBI_mitochondrial
	Antedon mediterranea	105859	NCBI_mitochondrial
	Urotrichus talpoides	106106	NCBI_mitochondrial
	Akodon montensis	106112	NCBI_mitochondrial
	Cynoglossus senegalensis	106174	NCBI_mitochondrial
	Mimachlamys nobilis	106276	NCBI_mitochondrial
	Contracaecum osculatum	106324	NCBI_mitochondrial
	Pterostichus niger	106386	NCBI_mitochondrial
	Octopus salutii	106396	NCBI_mitochondrial
	Stomaphis sinisalicis	1064604	NCBI_mitochondrial
	Choristoneura murinana	106494	NCBI_mitochondrial
	Malus baccata	106549	NCBI_mitochondrial
	Malus sieversii	106567	NCBI_mitochondrial
	Maylandia zebra	106582	NCBI_mitochondrial
	Dimidiochromis compressiceps	106584	NCBI_mitochondrial
	Pristipomoides multidens	106585	NCBI_mitochondrial
	Lampsilis powellii	106594	NCBI_mitochondrial
	Chelonoidis darwini	106726	NCBI_mitochondrial
	Chelonoidis becki	106727	NCBI_mitochondrial
	Chelonoidis vicina	106731	NCBI_mitochondrial
	Chelonoidis porteri	106732	NCBI_mitochondrial
	Chelonoidis hoodensis	106733	NCBI_mitochondrial
	Chelonoidis abingdonii	106734	NCBI_mitochondrial
	Latimeria menadoensis	106881	NCBI_mitochondrial
	Bilobella aurantiaca	106915	NCBI_mitochondrial
	Aspergillus luchuensis	1069201	NCBI_mitochondrial
	Lampadena atlantica	1069385	NCBI_mitochondrial
	Benthosema pterotum	1069390	NCBI_mitochondrial
	Marshallagia marshalli	106947	NCBI_mitochondrial
	Parasaissetia nigra	1069709	NCBI_mitochondrial
	Sinanodonta woodiana	1069815	NCBI_mitochondrial
	Percina crypta	1070206	NCBI_mitochondrial
	Sibynophis collaris	1070323	NCBI_mitochondrial
	Dardanus arrosor	1070701	NCBI_mitochondrial
	Rhynchobatus laevis	1070983	NCBI_mitochondrial
	Paradoxornis fulvifrons	1071652	NCBI_mitochondrial
	Culicicapa ceylonensis	107203	NCBI_mitochondrial
	Dicrurus paradiseus	107205	NCBI_mitochondrial
	Erythrocercus mccallii	107208	NCBI_mitochondrial
	Beryx decadactylus	107241	NCBI_mitochondrial
	Atlantoraja castelnaui	1072469	NCBI_mitochondrial
	Pavoraja nitida	1072481	NCBI_mitochondrial
	Graphomya rufitibia	1072502	NCBI_mitochondrial
	Klossia helicina	1072566	NCBI_mitochondrial
	Hydrotaea ignava	1073095	NCBI_mitochondrial
	Coregonus peled	107322	NCBI_mitochondrial
	Syngnathus pelagicus	1073239	NCBI_mitochondrial
	Capricornis milneedwardsii	1073286	NCBI_mitochondrial
	Plesionika edwardsii	1073554	NCBI_mitochondrial
	Chlorotocus crassicornis	1073559	NCBI_mitochondrial
	Gallinago gallinago	107377	NCBI_mitochondrial
	Holbrookia lacerata	107380	NCBI_mitochondrial
	Saurida nebulosa	1074258	NCBI_mitochondrial
	Isis hippuris	1074818	NCBI_mitochondrial
	Alticorpus geoffreyi	1075431	NCBI_mitochondrial
	Coptotermes amanii	1075645	NCBI_mitochondrial
	Pseudohynobius jinfo	1075769	NCBI_mitochondrial
	Armillaria solidipes	1076256	NCBI_mitochondrial
	Oxymeris dimidiata	1076716	NCBI_mitochondrial
	Gymnocypris dobula	1077142	NCBI_mitochondrial
	Coniothyrium glycines	1077358	NCBI_mitochondrial
	Amphizoa insolens	107775	NCBI_mitochondrial
	Eretes sticticus	107803	NCBI_mitochondrial
	Solomys ponceleti	1078248	NCBI_mitochondrial
	Mindarus keteleerifoliae	1078267	NCBI_mitochondrial
	Ischnura asiatica	107828	NCBI_mitochondrial
	Purpura persica	1078512	NCBI_mitochondrial
	Hydroporus planus	107871	NCBI_mitochondrial
	Arcte coerula	1078805	NCBI_mitochondrial
	Sphinx morio	1078808	NCBI_mitochondrial
	Acronicta major	1078809	NCBI_mitochondrial
	Hygrobia hermanni	107881	NCBI_mitochondrial
	Anomis mesogona	1078812	NCBI_mitochondrial
	Monema flavescens	1078814	NCBI_mitochondrial
	Sipalinus gigas	1078824	NCBI_mitochondrial
	Nilssonia nigricans	1078885	NCBI_mitochondrial
	Saguinus inustus	1079039	NCBI_mitochondrial
	Racomitrium emersum	1079084	NCBI_mitochondrial
	Bucklandiella orthotrichacea	1079090	NCBI_mitochondrial
	Oedipina poelzi	107992	NCBI_mitochondrial
	Bothrogonia yunana	1079933	NCBI_mitochondrial
	Mancinella alouina	1079935	NCBI_mitochondrial
	Schizopygopsis stoliczkai	1080304	NCBI_mitochondrial
	Schizothorax sinensis	1080309	NCBI_mitochondrial
	Saccharomyces eubayanus	1080349	NCBI_mitochondrial
	Fistulobalanus albicostatus	1080442	NCBI_mitochondrial
	Mystus rhegma	1080460	NCBI_mitochondrial
	Gammarus roeselii	1080772	NCBI_mitochondrial
	Zele chlorophthalmus	1080924	NCBI_mitochondrial
	Setaria labiatopapillosa	108094	NCBI_mitochondrial
	Sibynophis chinensis	1081078	NCBI_mitochondrial
	Porites fontanesii	1081638	NCBI_mitochondrial
	Anomalurus beecrofti	1082180	NCBI_mitochondrial
	Dacus trimacula	1082392	NCBI_mitochondrial
	Bactrocera rubigina	1082393	NCBI_mitochondrial
	Bactrocera ruiliensis	1082394	NCBI_mitochondrial
	Sterna hirundo	108405	NCBI_mitochondrial
	Thelepus plagiostoma	1084972	NCBI_mitochondrial
	Diphyllobothrium stemmacephalum	108521	NCBI_mitochondrial
	Cryptotermes declivis	1085568	NCBI_mitochondrial
	Tursiops australis	1086039	NCBI_mitochondrial
	Acherontia lachesis	1086102	NCBI_mitochondrial
	Acosmeryx castanea	1086104	NCBI_mitochondrial
	Adhemarius dariensis	1086113	NCBI_mitochondrial
	Adhemarius dentoni	1086114	NCBI_mitochondrial
	Ambulyx dohertyi	1086141	NCBI_mitochondrial
	Ambulyx liturata	1086150	NCBI_mitochondrial
	Ambulyx substrigilis	1086167	NCBI_mitochondrial
	Barbourion lemaii	1086193	NCBI_mitochondrial
	Cechenena minor	1086214	NCBI_mitochondrial
	Clanis undulosa	1086247	NCBI_mitochondrial
	Pseudochauhanea macrorchis	1086615	NCBI_mitochondrial
	Siphonaria gigas	1087063	NCBI_mitochondrial
	Hemaris radians	1087129	NCBI_mitochondrial
	Leucophlebia lineata	1087496	NCBI_mitochondrial
	Marumba saishiuana	1087604	NCBI_mitochondrial
	Marumba sperchius	1087605	NCBI_mitochondrial
	Orecta lycidas	1087657	NCBI_mitochondrial
	Polyptychus trilineatus	1087726	NCBI_mitochondrial
	Mazama rufina	1088028	NCBI_mitochondrial
	Naemorhedus baileyi	1088030	NCBI_mitochondrial
	Neotragus batesi	1088033	NCBI_mitochondrial
	Pudu mephistophiles	1088059	NCBI_mitochondrial
	Rusa alfredi	1088129	NCBI_mitochondrial
	Rusa timorensis	1088130	NCBI_mitochondrial
	Tragulus kanchil	1088131	NCBI_mitochondrial
	Protambulyx astygonus	1088141	NCBI_mitochondrial
	Protambulyx eurycles	1088142	NCBI_mitochondrial
	Protambulyx ockendeni	1088144	NCBI_mitochondrial
	Corvus coronoides	108826	NCBI_mitochondrial
	Theretra clotho	1088287	NCBI_mitochondrial
	Theretra oldenlandiae	1088304	NCBI_mitochondrial
	Trogolegnum pseudambulyx	1088318	NCBI_mitochondrial
	Gazella erlangeri	1088686	NCBI_mitochondrial
	Hyla ussuriensis	1088778	NCBI_mitochondrial
	Theobroma grandiflorum	108881	NCBI_mitochondrial
	Nassarius conoidalis	1088895	NCBI_mitochondrial
	Nassarius pullus	1088896	NCBI_mitochondrial
	Turritella bacillum	1088899	NCBI_mitochondrial
	Porodaedalea pini	108901	NCBI_mitochondrial
	Nilaparvata lugens	108931	NCBI_mitochondrial
	Moschiola indica	1089816	NCBI_mitochondrial
	Bryoria tenuis	1089818	NCBI_mitochondrial
	Halobates hayanus	109008	NCBI_mitochondrial
	Halobates proavus	109014	NCBI_mitochondrial
	Tetraogallus himalayensis	109044	NCBI_mitochondrial
	Pogonophryne albipinna	1090488	NCBI_mitochondrial
	Trachelus iudaicus	1090881	NCBI_mitochondrial
	Pachycephus smyrnensis	1090887	NCBI_mitochondrial
	Bathygobius coalitus	1090891	NCBI_mitochondrial
	Hydrocolus stagnalis	1090898	NCBI_mitochondrial
	Pareas boulengeri	1090948	NCBI_mitochondrial
	Challia fletcheri	1091408	NCBI_mitochondrial
	Casinycteris argynnis	1091509	NCBI_mitochondrial
	Dryophytes japonicus	109175	NCBI_mitochondrial
	Rana amurensis	109177	NCBI_mitochondrial
	Osteoglossum bicirrhosum	109271	NCBI_mitochondrial
	Ambloplites rupestris	109273	NCBI_mitochondrial
	Hippocampus abdominalis	109274	NCBI_mitochondrial
	Hippocampus algiricus	109275	NCBI_mitochondrial
	Hippocampus barbouri	109276	NCBI_mitochondrial
	Hippocampus camelopardalis	109278	NCBI_mitochondrial
	Hippocampus capensis	109279	NCBI_mitochondrial
	Hippocampus comes	109280	NCBI_mitochondrial
	Hippocampus erectus	109281	NCBI_mitochondrial
	Hippocampus hippocampus	109283	NCBI_mitochondrial
	Hippocampus histrix	109284	NCBI_mitochondrial
	Hippocampus ingens	109285	NCBI_mitochondrial
	Hippocampus kelloggi	109286	NCBI_mitochondrial
	Hippocampus mohnikei	109287	NCBI_mitochondrial
	Hippocampus reidi	109288	NCBI_mitochondrial
	Hippocampus spinosissimus	109289	NCBI_mitochondrial
	Hippocampus subelongatus	109290	NCBI_mitochondrial
	Hippocampus trimaculatus	109291	NCBI_mitochondrial
	Hippocampus zosterae	109293	NCBI_mitochondrial
	Muntiacus putaoensis	109294	NCBI_mitochondrial
	Muntiacus vuquangensis	109296	NCBI_mitochondrial
	Elaphodus cephalophus	109298	NCBI_mitochondrial
	Drosophila leontia	109356	NCBI_mitochondrial
	Crossocheilus oblongus	1093595	NCBI_mitochondrial
	Pethia padamya	1093609	NCBI_mitochondrial
	Rasbora paucisqualis	1093610	NCBI_mitochondrial
	Crossocheilus atrilimes	1093611	NCBI_mitochondrial
	Crossocheilus langei	1093613	NCBI_mitochondrial
	Paedocypris micromegethes	1093616	NCBI_mitochondrial
	Xanthopsar flavus	109390	NCBI_mitochondrial
	Liolaemus darwinii	109408	NCBI_mitochondrial
	Caracara cheriway	1094198	NCBI_mitochondrial
	Caenorhabditis doughertyi	1094321	NCBI_mitochondrial
	Caenorhabditis virilis	1094323	NCBI_mitochondrial
	Caenorhabditis wallacei	1094326	NCBI_mitochondrial
	Caenorhabditis nouraguensis	1094327	NCBI_mitochondrial
	Caenorhabditis macrosperma	1094328	NCBI_mitochondrial
	Caenorhabditis afra	1094335	NCBI_mitochondrial
	Henicorhina leucosticta	109454	NCBI_mitochondrial
	Varroa destructor	109461	NCBI_mitochondrial
	Crocidura leucodon	109474	NCBI_mitochondrial
	Myotis brandtii	109478	NCBI_mitochondrial
	Magnusiomyces capitatus	1095183	NCBI_mitochondrial
	Ceratopsyche trifora	1095319	NCBI_mitochondrial
	Pyrearinus termitilluminans	109589	NCBI_mitochondrial
	Sminthurus viridis	109609	NCBI_mitochondrial
	Gymnopilus junonius	109634	NCBI_mitochondrial
	Crossarchus platycephalus	1096449	NCBI_mitochondrial
	Physella acuta	109671	NCBI_mitochondrial
	Tetrao parvirostris	109672	NCBI_mitochondrial
	Phodopus roborovskii	109678	NCBI_mitochondrial
	Chaetodon octofasciatus	109699	NCBI_mitochondrial
	Chaetodon speculum	109705	NCBI_mitochondrial
	Pomacanthus imperator	109711	NCBI_mitochondrial
	Centropyge eibli	109725	NCBI_mitochondrial
	Centropyge flavicauda	109727	NCBI_mitochondrial
	Centropyge nox	109732	NCBI_mitochondrial
	Centropyge vrolikii	109736	NCBI_mitochondrial
	Pygoplites diacanthus	109741	NCBI_mitochondrial
	Spizellomyces punctatus	109760	NCBI_mitochondrial
	Harpochytrium	109763	NCBI_mitochondrial
	Triops granarius	109777	NCBI_mitochondrial
	Chelmon rostratus	109905	NCBI_mitochondrial
	Forcipiger flavissimus	109909	NCBI_mitochondrial
	Genicanthus lamarck	109912	NCBI_mitochondrial
	Heniochus acuminatus	109917	NCBI_mitochondrial
	Genicanthus melanospilos	109923	NCBI_mitochondrial
	Heniochus chrysostomus	109925	NCBI_mitochondrial
	Limnonectes blythii	109962	NCBI_mitochondrial
	Quasipaa spinosa	109965	NCBI_mitochondrial
	Hoplobatrachus rugulosus	110072	NCBI_mitochondrial
	Andricus mairei	1100877	NCBI_mitochondrial
	Oncicola luehei	1100885	NCBI_mitochondrial
	Amolops ricketti	110104	NCBI_mitochondrial
	Fejervarya limnocharis	110108	NCBI_mitochondrial
	Rana johnsi	110110	NCBI_mitochondrial
	Odorrana schmackeri	110116	NCBI_mitochondrial
	Macrovipera schweizeri	110205	NCBI_mitochondrial
	Labeo nasus	1104243	NCBI_mitochondrial
	Remiarctus bertholdii	1104393	NCBI_mitochondrial
	Scyllarides haanii	1104395	NCBI_mitochondrial
	Scyllarides squammosus	1104396	NCBI_mitochondrial
	Vischeria stellata	1104407	NCBI_mitochondrial
	Cubaia aphrodite	1104540	NCBI_mitochondrial
	Acromitus flagellatus	1105128	NCBI_mitochondrial
	Callipogon relictus	1105317	NCBI_mitochondrial
	Orbiocrella petchii	1105340	NCBI_mitochondrial
	Myrothecium inundatum	110576	NCBI_mitochondrial
	Bubulcus ibis	110668	NCBI_mitochondrial
	Cheiloneurus elegans	1107371	NCBI_mitochondrial
	Glyptothorax macromaculatus	1107540	NCBI_mitochondrial
	Bothrops diporus	1107943	NCBI_mitochondrial
	Parnassius apollo	110799	NCBI_mitochondrial
	Anthus novaeseelandiae	1108006	NCBI_mitochondrial
	Cerion uva	1108933	NCBI_mitochondrial
	Cerion watlingense	1108941	NCBI_mitochondrial
	Oxuderces dentatus	1109017	NCBI_mitochondrial
	Meloimorpha japonica	1109092	NCBI_mitochondrial
	Cygnus columbianus	110926	NCBI_mitochondrial
	Harpactocrates apennicola	1110479	NCBI_mitochondrial
	Parachtes romandiolae	1110492	NCBI_mitochondrial
	Cinclosoma castanotum	1110500	NCBI_mitochondrial
	Pagurus longicarpus	111067	NCBI_mitochondrial
	Trichobatrachus robustus	111096	NCBI_mitochondrial
	Paracladura trichoptera	1111055	NCBI_mitochondrial
	Moolgarda perusii	1111165	NCBI_mitochondrial
	Phyllobates terribilis	111132	NCBI_mitochondrial
	Moolgarda cunnesius	1111463	NCBI_mitochondrial
	Oedalechilus labiosus	1111468	NCBI_mitochondrial
	Rhyacionia leptotubula	1111782	NCBI_mitochondrial
	Brontispa longissima	111217	NCBI_mitochondrial
	Araneus angulatus	1112382	NCBI_mitochondrial
	Cyclosa japonica	1112403	NCBI_mitochondrial
	Neoscona adianta	1112440	NCBI_mitochondrial
	Neoscona multiplicans	1112442	NCBI_mitochondrial
	Neoscona scylla	1112445	NCBI_mitochondrial
	Neoscona theisi	1112448	NCBI_mitochondrial
	Oxyopes licenti	1112454	NCBI_mitochondrial
	Oxytate striatipes	1112455	NCBI_mitochondrial
	Phintella cavaleriei	1112466	NCBI_mitochondrial
	Telamonia vlijmi	1112492	NCBI_mitochondrial
	Erpornis zantholeuca	1112836	NCBI_mitochondrial
	Sapajus flavius	1112861	NCBI_mitochondrial
	Mantella madagascariensis	111290	NCBI_mitochondrial
	Acipenser schrenckii	111304	NCBI_mitochondrial
	Sabanejewia radnensis	111307	NCBI_mitochondrial
	Lexias dirtea	1113266	NCBI_mitochondrial
	Melanitis phedima	1113280	NCBI_mitochondrial
	Pareuchaetes insulata	1113308	NCBI_mitochondrial
	Fejervarya cancrivora	111367	NCBI_mitochondrial
	Mogera robusta	111428	NCBI_mitochondrial
	Hirsutella rhossiliensis	111463	NCBI_mitochondrial
	Charybdis annulata	1114780	NCBI_mitochondrial
	Nihonotrypaea thermophila	1114968	NCBI_mitochondrial
	Thalassina kelanang	1114971	NCBI_mitochondrial
	Acanthodactylus aureus	111505	NCBI_mitochondrial
	Acanthodactylus boskianus	111507	NCBI_mitochondrial
	Acanthodactylus erythrurus	111511	NCBI_mitochondrial
	Didymosphenia geminata	1115533	NCBI_mitochondrial
	Bactrurus brachycaudus	111554	NCBI_mitochondrial
	Plasmodium juxtanucleare	111598	NCBI_mitochondrial
	Ulva australis	111616	NCBI_mitochondrial
	Ulva fasciata	111617	NCBI_mitochondrial
	Praomys morio	1116255	NCBI_mitochondrial
	Cladonia rangiferina	111670	NCBI_mitochondrial
	Hylastes brunneus	1117389	NCBI_mitochondrial
	Sypharochiton sinclairi	1117399	NCBI_mitochondrial
	Reinhardtius hippoglossoides	111784	NCBI_mitochondrial
	Asio otus	111810	NCBI_mitochondrial
	Phodilus badius	111818	NCBI_mitochondrial
	Microtus richardsoni	111840	NCBI_mitochondrial
	Amazilia brevirostris	1118500	NCBI_mitochondrial
	Ammopiptanthus nanus	111851	NCBI_mitochondrial
	Centropus unirufus	1118519	NCBI_mitochondrial
	Formicarius rufipectus	1118560	NCBI_mitochondrial
	Mesembrinibis cayennensis	1118748	NCBI_mitochondrial
	Oopsacas minuta	111878	NCBI_mitochondrial
	Penelope pileata	1118817	NCBI_mitochondrial
	Pyrrhura egregia	1118838	NCBI_mitochondrial
	Lepus oiostolus	112018	NCBI_mitochondrial
	Lepus sinensis	112022	NCBI_mitochondrial
	Lovettia sealii	1120762	NCBI_mitochondrial
	Aphanomyces astaci	112090	NCBI_mitochondrial
	Chitala ornata	112145	NCBI_mitochondrial
	Myomyrus macrops	112156	NCBI_mitochondrial
	Petrocephalus microphthalmus	112157	NCBI_mitochondrial
	Xenomystus nigri	112162	NCBI_mitochondrial
	Chitala chitala	112163	NCBI_mitochondrial
	Rhodeus suigensis	112179	NCBI_mitochondrial
	Mustelus mustelus	112230	NCBI_mitochondrial
	Anopheles minimus	112268	NCBI_mitochondrial
	Agrotis munda	1123328	NCBI_mitochondrial
	Condica capensis	1123332	NCBI_mitochondrial
	Pandesma quenavadi	1123343	NCBI_mitochondrial
	Syrphus ribesii	1124549	NCBI_mitochondrial
	Syrphus torvus	1124550	NCBI_mitochondrial
	Chaeturichthys stigmatias	1124596	NCBI_mitochondrial
	Reticulitermes flaviceps	112480	NCBI_mitochondrial
	Incisitermes minor	112481	NCBI_mitochondrial
	Pseudois schaeferi	112503	NCBI_mitochondrial
	Biomphalaria pfeifferi	112525	NCBI_mitochondrial
	Biomphalaria straminea	112526	NCBI_mitochondrial
	Biomphalaria sudanica	112527	NCBI_mitochondrial
	Biomphalaria tenagophila	112528	NCBI_mitochondrial
	Nuttallia olivacea	1125678	NCBI_mitochondrial
	Semele scabra	1125679	NCBI_mitochondrial
	Daddala lucilla	1126696	NCBI_mitochondrial
	Hypospila bolinoides	1126715	NCBI_mitochondrial
	Ischyja manlia	1126717	NCBI_mitochondrial
	Mecodina praecipua	1126719	NCBI_mitochondrial
	Oxyodes scrobiculata	1126725	NCBI_mitochondrial
	Psimada quadripennis	1126732	NCBI_mitochondrial
	Artemia sinica	112780	NCBI_mitochondrial
	Artemia urmiana	112782	NCBI_mitochondrial
	Gastrocopta cristata	1128339	NCBI_mitochondrial
	Pareuchiloglanis gracilicaudata	1128653	NCBI_mitochondrial
	Euphaea ornata	1129045	NCBI_mitochondrial
	Geoscapheus dilatatus	112939	NCBI_mitochondrial
	Oplophorus spinosus	1129507	NCBI_mitochondrial
	Amphiprion ephippium	1129554	NCBI_mitochondrial
	Ramaria rubella	113071	NCBI_mitochondrial
	Microzoanthus occultus	1130792	NCBI_mitochondrial
	Ranodon sibiricus	113097	NCBI_mitochondrial
	Sogatella furcifera	113103	NCBI_mitochondrial
	Rhinopomastus cyanomelas	113115	NCBI_mitochondrial
	Dermacentor sinicus	1131252	NCBI_mitochondrial
	Drosophila septentriosaltans	1131463	NCBI_mitochondrial
	Austinograea alayseae	1131899	NCBI_mitochondrial
	Limonius californicus	1132045	NCBI_mitochondrial
	Chroicocephalus saundersi	1132478	NCBI_mitochondrial
	Pseudosiderastrea formosa	1133096	NCBI_mitochondrial
	Scapania ampliata	1133302	NCBI_mitochondrial
	Melitaea cinxia	113334	NCBI_mitochondrial
	Bufo stejnegeri	113378	NCBI_mitochondrial
	Kaloula borealis	113380	NCBI_mitochondrial
	Onychodactylus fischeri	113382	NCBI_mitochondrial
	Rana huanrensis	113383	NCBI_mitochondrial
	Hynobius leechii	113391	NCBI_mitochondrial
	Hynobius quelpaertensis	113393	NCBI_mitochondrial
	Opisina arenosella	1133970	NCBI_mitochondrial
	Wildemania schizophylla	1134705	NCBI_mitochondrial
	Eurygaster testudinaria	1134731	NCBI_mitochondrial
	Chironomus agilis	113487	NCBI_mitochondrial
	Chironomus circumdatus	113492	NCBI_mitochondrial
	Chironomus novosibiricus	113502	NCBI_mitochondrial
	Chironomus tepperi	113505	NCBI_mitochondrial
	Scleropages formosus	113540	NCBI_mitochondrial
	Scleropages jardinii	113541	NCBI_mitochondrial
	Arapaima gigas	113544	NCBI_mitochondrial
	Tricholoma saponaceum	113602	NCBI_mitochondrial
	Platygyra carnosa	1136245	NCBI_mitochondrial
	Populus tremula	113636	NCBI_mitochondrial
	Homatula pycnolepis	1136795	NCBI_mitochondrial
	Schistura sikmaiensis	1136805	NCBI_mitochondrial
	Torulaspora microellipsoides	1136883	NCBI_mitochondrial
	Alulatettix yunnanensis	1136943	NCBI_mitochondrial
	Gordionus alpestris	1137640	NCBI_mitochondrial
	Chelonoidis duncanensis	1137937	NCBI_mitochondrial
	Calyptra minuticornis	1137967	NCBI_mitochondrial
[truncated: 15,514 more rows]

## Sheet: Table_S5
Genbank assembly ID	GenBank release ID
GCA_905333015.3	36719498
GCA_911387925.2	36718528
GCA_911622165.2	36714918
GCA_936014575.1	35975788
GCA_024516045.2	35855318
GCA_024542735.1	35124948
GCA_930367275.1	31877188
GCA_910591885.2	31798448
GCA_019677175.1	28451058
GCA_019201815.1	27838928
GCA_905332935.1	25815878
GCA_905332965.1	25815908
GCA_014825825.1	22448438
GCA_014825855.1	22448448
GCA_014825875.1	22448498
GCA_014825925.1	22448508
GCA_014825975.1	22448518
GCA_014737335.1	22295748
GCA_014737355.1	22295828
GCA_014737365.1	22295768
GCA_014737385.1	22295788
GCA_014737395.1	22295808
GCA_014737455.1	22295868
GCA_014737475.1	22295948
GCA_014737485.1	22295888
GCA_014737505.1	22295908
GCA_014737525.1	22295968
GCA_014737535.1	22295928
GCA_011952205.1	18319978
GCA_011952275.1	18320158
GCA_011952255.1	18320358
GCA_000471645.3	8765508
GCA_000188095.4	8721858

## Sheet: Table_S6
Genbank assembly ID	GenBank release ID
GCA_009859135.1	15786398
GCA_003651465.1	7578908
GCA_037039905.1	54616048
GCA_907163055.1	26729228

## Sheet: Table_S7
Sample	Species	subspecies	Region	Locality	Accession	Sets the sample formed part of
P23261_430	Bombus pascuorum	sparreanus/smithianus	Västerbotten	Ammarnäs	SAMN31293087	Set1
P23261_433	Bombus pascuorum	sparreanus	Västerbotten	Salomonsbesök Umeå	SAMN31293090	Set1, Set2
P23261_441	Bombus pascuorum	pallidofacies/sparreanus	Uppland	Uppsala,Nåsten,Stabby-Malm	SAMN31293098	Set1, Set2, Set3
P23261_443	Bombus pascuorum	pallidofacies/sparreanus	Dalarna	Dalarna,Mora,Fulabergs fäbo	SAMN31293100	Set1, Set2, Set3, Set4
P23261_445	Bombus pascuorum	pallidofacies	Östergötland	Ög. Boxholm Rinna Björneberg	SAMN31293102	Set1, Set2, Set3, Set4, Set5
P23261_449	Bombus pascuorum	pallidofacies	Västergötland	Västergötland,Borås,Osdal	SAMN31293106	Set1, Set2, Set3, Set4, Set5, Set6
P23261_453	Bombus pascuorum	gotlandicus	Gotland	Burgsvik, Gotland	SAMN31293110	Set1, Set2, Set3, Set4, Set5, Set6, Set7
P23261_256	Bombus pascuorum	smithianus	Lappland	Drive Abisko Bergfors|Torneträsk train sta.	SAMN31292951	Set1, Set2, Set3, Set4, Set5, Set6, Set7, Set8
P23261_222	Bombus pascuorum	smithianus	Lappland	Hike Tornehamns Kyrkogård - kratarsjön|	SAMN31292922	Set1, Set2, Set3, Set4, Set5, Set6, Set7, Set8, Set9

## Sheet: Table_S8
Bombus pascuorum	Bombus terrestris	Formica polyctena/aquilonia
Central_8	South_23	Central_8
South_20	South_37	South_13
Central_9	Central_9	South_20
SAMN31292812	South_27	North_3
SAMN31292827	South_33	Central_7
SAMN31292843	South_32	South_35
SAMN31292844	South_26	South_18
SAMN31292848	South_19	South_19
SAMN31292849	North_6	Central_9
SAMN31292859	North_5	South_37
SAMN31292860	ERR7799962	North_6
SAMN31292861	ERR7799963	South_32
SAMN31292862	ERR7799964	South_36
SAMN31292863	ERR7799965	South_10
SAMN31292864	ERR7799966	ERR9409948
SAMN31292865	ERR7799967	ERR9410308
SAMN31292866	ERR7799968	ERR9410339
SAMN31292920	ERR7799969	ERR9410366
SAMN31292922	ERR7799970	ERR9410404
SAMN31292951	ERR7799971	ERR9410405
SAMN31293086	ERR7799972	ERR9410406
SAMN31293087	ERR7799973	ERR9410461
SAMN31293088	ERR7799974	ERR9410462
SAMN31293089	ERR7799975	ERR9410463
SAMN31293090	ERR7799976	ERR9410551
SAMN31293091	ERR7799977	ERR9410556
SAMN31293092	ERR7799978	ERR9410558
SAMN31293093	ERR7799979	ERR9410561
SAMN31293094	ERR7799980	ERR9410562
SAMN31293095	ERR7799981	ERR9410564
SAMN31293096	ERR7799982	ERR9410566
SAMN31293097	ERR7799983	ERR9410610
SAMN31293098	ERR7799984	ERR9410612
SAMN31293099	ERR7799985	ERR9410614
SAMN31293100	ERR7799986	ERR9409948
SAMN31293101	ERR7799987	ERR9410308
SAMN31293102	ERR7799988	ERR9410339
SAMN31293103	ERR7799989	ERR9410366
SAMN31293104	ERR7799990	ERR9410404
SAMN31293105	ERR7799991	ERR9410405
SAMN31293106	ERR7799992	ERR9410406
SAMN31293107	ERR7799993	ERR9410461
SAMN31293108	ERR7799994	ERR9410462
SAMN31293109	ERR7799995	ERR9410463
SAMN31293110	ERR7799996	ERR9410551
SAMN31293111	ERR7799997	ERR9410556
SAMN31293112	ERR7799998	ERR9410558
SAMN31293113	ERR7799999	ERR9410561
SAMN31293114	ERR7800000	ERR9410562
SAMN31293115	ERR7800001	ERR9410564
SAMN31293116	ERR7800003	ERR9410566
SAMN31293117	ERR7800004	ERR9410610
SAMN31293120	ERR7800005	ERR9410612
SAMN31293123	ERR7800007	ERR9410614
SAMN31293126	ERR7800008
SAMN31293127	ERR7800009
SAMN31293128	ERR7800010
SAMN31293135	ERR7800012
	ERR7800013
	ERR7800014
	ERR7800015
	ERR7800016
	ERR7800017
	ERR7800018
	ERR7800019
	ERR7800020
	ERR7800021
	ERR7800022
	ERR7800023
	ERR7800024
	ERR7800025
	ERR7800026
	ERR7800027
	ERR7800028
	ERR7800029
	ERR7800030
	ERR7800032
	ERR7800033
	ERR7800034
	ERR7800035
	ERR7800036
	ERR7800037
	ERR7800038
	ERR7800039
	ERR7800040
	ERR7800041
	ERR7800042
	ERR7800043
	ERR7800044
	ERR7800045
	ERR7800046
	ERR7800047
	ERR7800048
	ERR7800049
	ERR7800050
	ERR7800051
	ERR7800052
	ERR7800055
	ERR7800056
	ERR7800057
	ERR9467043
	ERR9467044
	ERR9467045
	ERR9467046
	ERR9467047
	ERR9467048
	ERR9467049
	ERR9467050
	ERR9467051
	ERR9467052
	ERR9467053
	ERR9467054
	ERR9467055
	ERR9467056
	ERR9467057
	ERR9467058
	ERR9467059
	ERR9467060
	ERR9467061
	ERR9467062
	ERR9467063
	ERR9467064
	ERR9467065
	ERR9467066
	ERR9467067
	ERR9467068
	ERR9467069
	ERR9467070
	ERR9467071
	ERR9467072
	ERR9467073
	ERR9467074
	ERR9467075
	ERR9467076
	ERR9467077
	ERR9467078
	ERR9467079
	ERR9467080
	ERR9467081
	ERR9467082
	ERR9467083
	ERR9467084
	ERR9467085
	ERR9467086
	ERR9467087
	ERR9467088
	ERR9467089
	ERR9467090
	ERR9467091
	ERR9467092
	ERR9467093
	ERR9467094
	ERR9467095
	ERR9467096
	ERR9467097
	ERR9467098
	ERR9467099
	ERR9467100
	ERR9467101
	ERR9467102
	ERR9467103
	ERR9467104
	ERR9467105
	ERR9467106
	ERR9467107
	ERR9467108
	ERR9467109
	ERR9467110
	ERR9467111
	ERR9467112
	ERR9467113
	ERR9467114
	ERR9467115
	ERR9467116
	ERR9467117
	ERR9467118
	ERR9467119
	ERR9467120
	ERR9467121
	ERR9467122
	ERR9467123
	ERR9467124
	ERR9467125
	ERR9467126
	ERR9467127
	ERR9467128
	ERR9467129
	ERR9467130
	ERR9467131
	ERR9467132
	ERR9467133
	ERR9467134
	ERR9467135
	ERR9467136
	ERR9467137
	ERR9467138
	ERR9467139
	ERR9467140
	ERR9467141
	ERR9467142
	ERR9467143
	ERR9467144
	ERR9467145
	ERR9467146
	ERR9467147
	ERR9467148
	ERR9467149
	ERR9467150
	ERR9467151
	ERR9467152
	ERR9467153
	ERR9467154
	ERR9467155
	ERR9467156
	ERR9467157
	ERR9467158
	ERR9467159
	ERR9467160
	ERR9467161
	ERR9467162
	ERR9467163
	ERR9467164
	ERR9467165
	ERR9467166
	ERR9467167
	ERR9467168
	ERR9467169
	ERR9467170
	ERR9467171
	ERR9467172
	ERR9467173
	ERR9467174
	ERR9467175
	ERR9467176
	ERR9467177
	ERR9467178
	ERR9467179
	ERR9467180
	ERR9467181
	ERR9467182
	ERR9467183
	ERR9467184
	ERR9467185
	ERR9467186
	ERR9467187
	ERR9467188
	ERR9467189
	ERR9467190
	ERR9467191
	ERR9467192
	ERR9467193
	ERR9467194
	ERR9467195
	ERR9467196
	ERR9467197
	ERR9467198
	ERR9467199
	ERR9467200
	ERR9467201
	ERR9467202
	ERR9467203
	ERR9467204
	ERR9467205
	ERR9467206
	ERR9467207
	ERR9467208
	ERR9467209
	ERR9467210
	ERR9467211
	ERR9467212
	ERR9467213
	ERR9467214
	ERR9467215
	ERR9467216
	ERR9467217
	ERR9467218
	ERR9467219
	ERR9467220
	ERR9467221
	ERR9467222
	ERR9467223
	ERR9467224
	ERR9467225
	ERR9467226
	ERR9467227
	ERR9467228
	ERR9467229
	ERR9467230
	ERR9467231
	ERR9467232
	ERR9467233
	ERR9467234
	ERR9522190
	ERR9522191
	ERR9522192
	ERR9522193
	ERR9522194
	ERR9522195
	ERR9522196
	ERR9522197
	ERR9522198
	ERR9522199
	ERR9522200
	ERR9522201
	ERR9522202
	ERR9522203
	ERR9522204
	ERR9522205
	ERR9522206
	ERR9522207
	ERR9522208
	ERR9522209
	ERR9522210
	ERR9522211
	ERR9522212
	ERR9522213
	ERR9522214
	ERR9522215
	ERR9522216
	ERR9522217
	ERR9522218
	ERR9522219
	ERR9522220
	ERR9522221
	ERR9522222
	ERR9522223
	ERR9522224
	ERR9522225
	ERR9522226
	ERR9522227
	ERR9522228
	ERR9522229
	ERR9522230
	ERR9522231
	ERR9522232
	ERR9522233
	ERR9522234
	ERR9522235
	ERR9522236
	ERR9522237
	ERR9522238
	ERR9522239
	ERR9522240
	ERR9522241
	ERR9522242
	ERR9522243
	ERR9522244
	ERR9522245
	ERR9522246
	ERR9522247
	ERR9522248
	ERR9522249
	ERR9522250
	ERR9522251
	ERR9522252
	ERR9522253
	ERR9522254
	ERR9522255
	ERR9522256
	ERR9522257
	ERR9522258
	ERR9522259
	ERR9522260
	ERR9522261
	ERR9522262
	ERR9522263
	ERR9522264
	ERR9522265
	ERR9522266
	ERR9522267
	ERR9522268
	ERR9522269
	ERR9522270
	ERR9522271
	ERR9522272
	ERR9522273
	ERR9522274
	ERR9522275
	ERR9522276
	ERR9522277
	ERR9522278
	ERR9522279
	ERR9522280
	ERR9522281
	ERR9522282
	ERR9522283
	ERR9522284
	ERR9522285
	ERR9522286
	ERR9522287
	ERR9522288
	ERR9522289
	ERR9522290
	ERR9522291
	ERR9522292
	ERR9522293
	ERR9522294
	ERR9522295
	ERR9522296
	ERR9522297
	ERR9522298
	ERR9522299
	ERR9522300
	ERR9522301
	ERR9522302
	ERR9522303
	ERR9522304
	ERR9522305
	ERR9522306
	ERR9522307
	ERR9522308
	ERR9522309
	ERR9522310
	ERR9522311
	ERR9522312
	ERR9522313
	ERR9522314
	ERR9522315
	ERR9522316
	ERR9522317
	ERR9522318
	ERR9522319
	ERR9522320
	ERR9522322
	ERR9522323
	ERR9522324
	ERR9522325
	ERR9522326
	ERR9522327
	ERR9522328
	ERR9522329
	ERR9522330
	ERR9522331
	ERR9522332
	ERR9522333
	ERR9522334
	ERR9522335
	ERR9522336
	ERR9522337
	ERR9522338
	ERR9522339
	ERR9522340
	ERR9522341
	ERR9522342
	ERR9522343
	ERR9522344
	ERR9522345
	ERR9522346
	ERR9522347
	ERR9522348
	ERR9522349
	ERR9522350
	ERR9522351
	ERR9522352
	ERR9522353
	ERR9522354
	ERR9522355
	ERR9522356
	ERR9522357
	ERR9522358
	ERR9522359
	ERR9522360
	ERR9522361
	ERR9522362
	ERR9522363
	ERR9522364
	ERR9522365
	ERR9522366
	ERR9522367
	ERR9522368
	ERR9522369
	ERR9522370
	ERR9522371
	ERR9522372
	ERR9522373
	ERR9522374
	ERR9522375
	ERR9522376
	ERR9522377
	ERR9522378
	ERR9522379
	ERR9522380
	ERR9522381
	ERR9522382
	ERR9522383
	ERR9522384
	ERR9522385
	ERR9522386
	ERR9522387
	ERR9522388
	ERR9522389
	ERR9522390
	ERR9522391
	ERR9522392
	ERR9522393
	ERR9522394
	ERR9522395
	ERR9522396
	ERR9522397
	ERR9522398
	ERR9522399
	ERR9522400
	ERR9522401
	ERR9522402
	ERR9522403
	ERR9522404
	ERR9522405
	ERR9522406
	ERR9522407
	ERR9522408
	ERR9522409
	ERR9522410
	ERR9522411
	ERR9522412
	ERR9522413
	ERR9522414
	ERR9522415
	ERR9522416
	ERR9522417
	ERR9522418
	ERR9522419
	ERR9522420
	ERR9522421
	ERR9522422
	ERR9522423
	ERR9522424
	ERR9522425
	ERR9522426
	ERR9522427
	ERR9522428
	ERR9522429
	ERR9522430
	ERR9522431
	ERR9522432
	ERR9522433
	ERR9522434
	ERR9522435
	ERR9522436
	ERR9522437
	ERR9522438
	ERR9522439
	ERR9522440
	ERR9522441
	ERR9522442
	ERR9522443
	ERR9522444
	ERR9522445
	ERR9522446
	ERR9522447
	ERR9522448
	ERR9522449
	ERR9522450
	ERR9522451
	ERR9522452
	ERR9522453
	ERR9522454
	ERR9522455
	ERR9522456
	ERR9522457
	ERR9522458
	ERR9522459
	ERR9522460
	ERR9522461
	ERR9522462
	ERR9522463
	ERR9522464
	ERR9522465
	ERR9522466
	ERR9522467
	ERR9522468
	ERR9522469
	ERR9522470
	ERR9522471
	ERR9522472
	ERR9522473
	ERR9522474
	ERR9522475
	ERR9522476
	ERR9522477
	ERR9522478
	ERR9522479
	ERR9522480
	ERR9522481
	ERR9522482
	ERR9522483
	ERR9522484
	ERR9522485
	ERR9522486
	ERR9522487
	ERR9522488
	ERR9522489
	ERR9522490
	ERR9522491
	ERR9522492
	ERR9522493
	ERR9522494
	ERR9522495
	ERR9522496
	ERR9522497
	ERR9522498
	ERR9522499
	ERR9522500
	ERR9522501
	ERR9522502
	ERR9522503
	ERR9522504
	ERR9522505
	ERR9522506
	ERR9522507
	ERR9522508
	ERR9522509
	ERR9522510
	ERR9522511
	ERR9522512
	ERR9522513
	ERR9522514
	ERR9522515
	ERR9522516
	ERR9522517
	ERR9522518
	ERR9522519
	ERR9522520
	ERR9522521
	ERR9522522
	ERR9522523
	ERR9522524
	ERR9522525
	ERR9522526
	ERR9522527
	ERR9522528
	ERR9522529
	ERR9522530
	ERR9522531
	ERR9522532
	ERR9522533
	ERR9522534
	ERR9522535
	ERR9522536
	ERR9522537
	ERR9522538
	ERR9522539
	ERR9522540
	ERR9522541
	ERR9522542
	ERR9522543
	ERR9522544
	ERR9522545
	ERR9522546
	ERR9522547
	ERR9522548
	ERR9522549
	ERR9522550
	ERR9522551
	ERR9522552
	ERR9522553
	ERR9522554
	ERR9522555
	ERR9522556
	ERR9522557
	ERR9522558
	ERR9522559
	ERR9522560
	ERR9522561
	ERR9522562
	ERR9522563
	ERR9522564
	ERR9522565
	ERR9522566
	ERR9522567
	ERR9522568
	ERR9522569
	ERR9522570
	ERR9522571
	ERR9522572
	ERR9522573
	ERR9522574
	ERR9522575
	ERR9522576
	ERR9522577
	ERR9522578
	ERR9522579
	ERR9522580
	ERR9522581
	ERR9522582
	ERR9522583
	ERR9522584
	ERR9522585
	ERR9522586
	ERR9522587
	ERR9522588
	ERR9522589
	ERR9522590
	ERR9522591
	ERR9522592
	ERR9522593
	ERR9522594
	ERR9522595
	ERR9522596
	ERR9522597
	ERR9522598
	ERR9522599
	ERR9522600
	ERR9522601
	ERR9522602
	ERR9522603
	ERR9522604
	ERR9522605
	ERR9522606
	ERR9522607
	ERR9522608
	ERR9522609
	ERR9522610
	ERR9522611
	ERR9522612
	ERR9522613
	ERR9522614
	ERR9522615
	ERR9522616
	ERR9522617
	ERR9522618
	ERR9522619
	ERR9522620
	ERR9522621
	ERR9522622
	ERR9522623
	ERR9522624
	ERR9522625
	ERR9522626
	ERR9522627
	ERR9522628
	ERR9522629
	ERR9522630
	ERR9522631
	ERR9522632
	ERR9522633
	ERR9522634
	ERR9522635
	ERR9522636
	ERR9522637
	ERR9522638
	ERR9522639
	ERR9522640
	ERR9522641
	ERR9522642
	ERR9522643
	ERR9522644
	ERR9522645
	ERR9522646
	ERR9522647
	ERR9522648
	ERR9522649
	ERR9522650
	ERR9522651
	ERR9522652
	ERR9522653
	ERR9522654
	ERR9522655
	ERR9522656
	ERR9522657
	ERR9522658
	ERR9522659
	ERR9522660
	ERR9522661
	ERR9522662
	ERR9522663
	ERR9522664
	ERR9522665
	ERR9522666
	ERR9522667
	ERR9522668
	ERR9522669
	ERR9522670
	ERR9522671
	ERR9522672
	ERR9522673
	ERR9522674
	ERR9522675
	ERR9522676
	ERR9522677
	ERR9522678
	ERR9522679
	ERR9522680
	ERR9522681
	ERR9522682
	ERR9522683
	ERR9522684
	ERR9522685
	ERR9522686
	ERR9522687
	ERR9522688
	ERR9522689
	ERR9522690
	ERR9522691
	ERR9522692
	ERR9522693
	ERR9522694
	ERR9522695
	ERR9522696
	ERR9522697
	ERR9522698
	ERR9522699
	ERR9522700
	ERR9522701
	ERR9522702
	ERR9522703
	ERR9522704
	ERR9522705
	ERR9522706
	ERR9522707
	ERR9522708
	ERR9522709
	ERR9522710
	ERR9522711
	ERR9522712
	ERR9522713
	ERR9522714
	ERR9522715
	ERR9522716
	ERR9522717
	ERR9522718
	ERR9522719
	ERR9522720
	ERR9522721
	ERR9522722
	ERR9522723
	ERR9522724
	ERR9522725
	ERR9522726
	ERR9522727
	ERR9522728
	ERR9522729
	ERR9522730
	ERR9522731
	ERR9522732
	ERR9522733
	ERR9522734
	ERR9522735
	ERR9522736
	ERR9522737
	ERR9522738
	ERR9522739
	ERR9522740
	ERR9522741
	ERR9522742
	ERR9522743
	ERR9522744
	ERR9522745
	ERR9522746
	ERR9522747
	ERR9522748
	ERR9522749
	ERR9522750
	ERR9522751
	ERR9522752
	ERR9522753
	ERR9522754
	ERR9522755
	ERR9522756
	ERR9522757
	ERR9522758
	ERR9522759
	ERR9522760
	ERR9522761
	ERR9522762
	ERR9522763
	ERR9522764
	ERR9522765
	ERR9522766
	ERR9522767
	ERR9522768
	ERR9522769
	ERR9522770
	ERR9522771
	ERR9522772
	ERR9522773
	ERR9522774
	ERR9522775
	ERR9522776
	ERR9522777
	ERR9522778
	ERR9522779
	ERR9522780
	ERR9522781
	ERR9522782
	ERR9522783
	ERR9522784
	ERR9522785
	ERR9522786
	ERR9522787
	ERR9522788
	ERR9522789
	ERR9522790
	ERR9522791
	ERR9522792
	ERR9522793
	ERR9522794
	ERR9522795
	ERR9522796
	ERR9522797
	ERR9522798
	ERR9522799
	ERR9522800
	ERR9522801
	ERR9522802
	ERR9522803
	ERR9522804
	ERR9522805
	ERR9522806
	ERR9522807
	ERR9522808
	ERR9522809
	ERR9522810
	ERR9522811
	ERR9522812
	ERR9522813
	ERR9522814
	ERR9522815
	ERR9522816
	ERR9522817
	ERR9522818
	ERR9522819
	ERR9522820
	ERR9522821
	ERR9522822
	ERR9522823
	ERR9522824
	ERR9522825
	ERR9522826
	ERR9522827
	ERR9522828
	ERR9522829
	ERR9522830
	ERR9522831
	ERR9522832
	ERR9522833
	ERR9522834
	ERR9522835
	ERR9522836
	ERR9522837
	ERR9522838
	ERR9522839
	ERR9522840
	ERR9522841
	ERR9522842
	ERR9522843
	ERR9522844
	ERR9522845
	ERR9522846
	ERR9522847
	ERR9522848
	ERR9522849
	ERR9522850
	ERR9522851
	ERR9522852
	ERR9522853
	ERR9522854
	ERR9522855
	ERR9522856
	ERR9522857
	ERR9522858
	ERR9522859
	ERR9522860
	ERR9522861
	ERR9522862
	ERR9522863
	ERR9522864
	ERR9522865
	ERR9522866
	ERR9522867
	ERR9522868
	ERR9522869
	ERR9522870
	ERR9522871
	ERR9522872
	ERR9522873
	ERR9522874
	ERR9522875
	ERR9522876
	ERR9522877
	ERR9522878
	ERR9522879
	ERR9522880
	ERR9522881
	ERR9522882
	ERR9522883
	ERR9522884
	ERR9522885
	ERR9522886
	ERR9522887
	ERR9522888
	ERR9522889
	ERR9522890
	ERR9522891
	ERR9522892
	ERR9522893
	ERR9522894
	ERR9522895
	ERR9522896
	ERR9522897
	ERR9522898
	ERR9522899
	ERR9522900
	ERR9522901
	ERR9522902
	ERR9522903
	ERR9522904
	ERR9522905
	ERR9522906
	ERR9522907
	ERR9522908
	ERR9522909
	ERR9522910
	ERR9522911
	ERR9522912
	ERR9522913
	ERR9522914
	ERR9522915
	ERR9522916
	ERR9522917
	ERR9522918
	ERR9522919
	ERR9522920
	ERR9522921
	ERR9522922
	ERR9522923
	ERR9522924
	ERR9522925
	ERR9522926
	ERR9522927
	ERR9522928
	ERR9522929
	ERR9522930
	ERR9522931
	ERR9522932
	ERR9522933
	ERR9522934
	ERR9522935
	ERR9522936
	ERR9522937
	ERR9522938
	ERR9522939
	ERR9522940
	ERR9522941
	ERR9522942
	ERR9522943
	ERR9522944
	ERR9522945
	ERR9522946
	ERR9522947
	ERR9522948
	ERR9522949
	ERR9522950
	ERR9522951
	ERR9522952
	ERR9522953
	ERR9522954
	ERR9522955
	ERR9522956
	ERR9522957
	ERR9522958
	ERR9522959
	ERR9522960
	ERR9522961
	ERR9522962
	ERR9522963
	ERR9522964
	ERR9522965
	ERR9522966
	ERR9522967
	ERR9522968
	ERR9522969
	ERR9522970
	ERR9522971
	ERR9522972
	ERR9522973
	ERR9522974
	ERR9522975
	ERR9522976
	ERR9522977
	ERR9522978
	ERR9522979
	ERR9522980
	ERR9522981
	ERR9522982
	ERR9522983
	ERR9522984
	ERR9522985
	ERR9522986
	ERR9522987
	ERR9522988
	ERR9522989
	ERR9522990
	ERR9522991
	ERR9522992
	ERR9522993
	ERR9522994
	ERR9522995
	ERR9522996
	ERR9522997
	ERR9522998
	ERR9522999
	ERR9523000
	ERR9523001
	ERR9523002
	ERR9523003
	ERR9523004
	ERR9523005
	ERR9523006
	ERR9523007
	ERR9523008
	ERR9523009
	ERR9523010
	ERR9523011
	ERR9523012
	ERR9523013
	ERR9523014
	ERR9523015
	ERR9523016
	ERR9523017
	ERR9523018
	ERR9523019
	ERR9523020
	ERR9523021
	ERR9523022
	ERR9523023
	ERR9523024
	ERR9523025
	ERR9523026
	ERR9523027
	ERR9523028
	ERR9523029
	ERR9523030
	ERR9523031
	ERR9523032
	ERR9523033
	ERR9523034
	ERR9523035
	ERR9523036
	ERR9523037
	ERR9523038
	ERR9523039
	ERR9523040
	ERR9523041
	ERR9523042
	ERR9523043
	ERR9523044
	ERR9523045
	ERR9523046
	ERR9523047
	ERR9523048
	ERR9523049
	ERR9523050
	ERR9523051
	ERR9523052
	ERR9523053
	ERR9523054
	ERR9523055
	ERR9523056
	ERR9523057
	ERR9523058
	ERR9523059
	ERR9523060
	ERR9523061
	ERR9523062
	ERR9523063
	ERR9523064
	ERR9523065
	ERR9523066
	ERR9523067
	ERR9523068
	ERR9523069
	ERR9523070
	ERR9523071
	ERR9523072
	ERR9523073
	ERR9523074
	ERR9523075
	ERR9523076
	ERR9523077
	ERR9523078
	ERR9523079
	ERR9523080
	ERR9523081
	ERR9523082
	ERR9523083
	ERR9523084
	ERR9523085
	ERR9523086
	ERR9523087
	ERR9523088
	ERR9523089
	ERR9523090
	ERR9523091
	ERR9523092
	ERR9523093
	ERR9523094
	ERR9523095
	ERR9523096
	ERR9523097
	ERR9523098
	ERR9523099
	ERR9523100
	ERR9523101
	ERR9523102
	ERR9523103
	ERR9523104
	ERR9523105
	ERR9523106
	ERR9523107
	ERR9523108
	ERR9523109
	ERR9523110
	ERR9523111
	ERR9523112
	ERR9523113
	ERR9523114
	ERR9523115
	ERR9523116
	ERR9523117
	ERR9523118
	ERR9523119
	ERR9523120
	ERR9523121
	ERR9523122
	ERR9523123
	ERR9523124
	ERR9523125
	ERR9523126
	ERR9523127
	ERR9523128
	ERR9523129
	ERR9523130
	ERR9523131
	ERR9523132
	ERR9523133
	ERR9523134
	ERR9523135
	ERR9523136
	ERR9523137
	ERR9523138
	ERR9523139
	ERR9523140
	ERR9523141
	ERR9523142
	ERR9523143
	ERR9523144
	ERR9523145
	ERR9523146
	ERR9523147
	ERR9523148
	ERR9523149
	ERR9523150
	ERR9523151
	ERR9523152
	ERR9523153
	ERR9523154
	ERR9523155
	ERR9523156
	ERR9523157
	ERR9523158
	ERR9523159
	ERR9523160
	ERR9523161
	ERR9523162
	ERR9523163
	ERR9523164
	ERR9523165
	ERR9523166
	ERR9523167
	ERR9523168
	ERR9523169
	ERR9523170
	ERR9523171
	ERR9523172
	ERR9523173
	ERR9523174
	ERR9523175
	ERR9523176
	ERR9523177
	ERR9523178
	ERR9523179
	ERR9523180
	ERR9523181
	ERR9523182
	ERR9523183
	ERR9523184
	ERR9523185
	ERR9523186
	ERR9523187
	ERR9523188
	ERR9523189
	ERR9523190
	ERR9523191
	ERR9523192
	ERR9523193
	ERR9523194
	ERR9523195
	ERR9523196
	ERR9523197
	ERR9523198
	ERR9523199
	ERR9523200
	ERR9523201
	ERR9523202
	ERR9523203
	ERR9523204
	ERR9523205
	ERR9523206
	ERR9523207
	ERR9523208
	ERR9523209
	ERR9523210
	ERR9523211
	ERR9523212
	ERR9523213
	ERR9523214
	ERR9523215
	ERR9523216
	ERR9523217
	ERR9523218
	ERR9523219
	ERR9523220
	ERR9523221
	ERR9523222
	ERR9523223
	ERR9523224
	ERR9523225
	ERR9523226
	ERR9523227
	ERR9523228
	ERR9523229
	ERR9523230
	ERR9523231
	ERR9523232
	ERR9523233
	ERR9523234
	ERR9523235
	ERR9523236
	ERR9523237
	ERR9523238
	ERR9523239
	ERR9523240
	ERR9523241
	ERR9523242
	ERR9523243
	ERR9523244
	ERR9523245
	ERR9523246
	ERR9523247
	ERR9523248
	ERR9523249
	ERR9523250
	ERR9523251
	ERR9523252
	ERR9523253
	ERR9523254
	ERR9523255
	ERR9523256
	ERR9523257
	ERR9523258
	ERR9523259
	ERR9523260
	ERR9523261
	ERR9523262
	ERR9523263
	ERR9523264
	ERR9523265
	ERR9523266
	ERR9523267
	ERR9523268
	ERR9523269
	ERR9523270
	ERR9523271
	ERR9523272
	ERR9523273
	ERR9523274
	ERR9523275
	ERR9523276
	ERR9523277
	ERR9523278
	ERR9523279
	ERR9523280
	ERR9523281
	ERR9523282
	ERR9523283
	ERR9523284
	ERR9523285
	ERR9523286
	ERR9523287
	ERR9523288
	ERR9523289
	ERR9523290
	ERR9523291
	ERR9523292
	ERR9523293
	ERR9523294
	ERR9523295
	ERR9523296
	ERR9523297
	ERR9523298
	ERR9523299
	ERR9523300
	ERR9523301
	ERR9523302
	ERR9523303
	ERR9523304
	ERR9523305
	ERR9523306
	ERR9523307
	ERR9523308
	ERR9523309
	ERR9523310
	ERR9523311
	ERR9523312
	ERR9523313
	ERR9523314
	ERR9523315
	ERR9523316
	ERR9523317
	ERR9523318
	ERR9523319
	ERR9523320
	ERR9523321
	ERR9523322
	ERR9523323
	ERR9523324
	ERR9523325
	ERR9523326
	ERR9523327
	ERR9523328
	ERR9523329
	ERR9523330
	ERR9523331
	ERR9523332
	ERR9523333
	ERR9523334
	ERR9523335
	ERR9523336
	ERR9523337
	ERR9523338
	ERR9523339
	ERR9523340
	ERR9523341
	ERR9523342
	ERR9523343
	ERR9523344
	ERR9523345
	ERR9523346
	ERR9523347
	ERR9523348
	ERR9523349
	ERR9523350
	ERR9523351
	ERR9523352
	ERR9523353
	ERR9523354
	ERR9523355
	ERR9523356
	ERR9523357
	ERR9523358
	ERR9523359
	ERR9523360
	ERR9523361
	ERR9523362
	ERR9523363
	ERR9523364
	ERR9523365
	ERR9523366
	ERR9523367
	ERR9523368
	ERR9523369
	ERR9523370
	ERR9523371
	ERR9523372
	ERR9523373
	ERR9523374
	ERR9523375
	ERR9523376
	ERR9523377
	ERR9523378
	ERR9523379
	ERR9523380
	ERR9523381
	ERR9523382
	ERR9523383
	ERR9523384
	ERR9523385
	ERR9523386
	ERR9523387
	ERR9523388
	ERR9523389
	ERR9523390
	ERR9523391
	ERR9523392
	ERR9523393
	ERR9523394
	ERR9523395
	ERR9523396
	ERR9523397
	ERR9523398
	ERR9523399
	ERR9523400
	ERR9523401
	ERR9523402
	ERR9523403
	ERR9523404
	ERR9523405
	ERR9523406
	ERR9523407
	ERR9523408
	ERR9523409
	ERR9523410
	ERR9523411
	ERR9523412
	ERR9523413
	ERR9523414
	ERR9523415
	ERR9523416
	ERR9523417
	ERR9523418
	ERR9523419
	ERR9523420
	ERR9523421
	ERR9523422
	ERR9523423
	ERR9523424
	ERR9523425
	ERR9523426
	ERR9523427
	ERR9523428
	ERR9523429
	ERR9523430
	SRR10055139
	SRR10055140
	SRR10055142
	SRR10055143
	SRR10055144
	SRR10055145
	SRR10055146
	SRR10055147
	SRR10055149
	SRR10055150
	SRR10055151
	SRR10055152
	SRR10055153
	SRR10055154
	SRR10055155
	SRR10055156
	SRR10055157
	SRR10055158
	SRR10055159
	SRR10055161
	SRR10055162
	SRR10055163
	SRR10055164
	SRR10055165
	SRR10055166
	SRR10055167
	SRR10055168
	SRR10055169
	SRR10055171
	SRR10055172
	SRR10055173
	SRR10055174
	SRR10055175
	SRR10055176
	SRR10055177
	SRR10055178
	SRR10055179
	SRR10055180
	SRR10055181
	SRR10055183
	SRR10055184
	SRR10055185
	SRR10055186
	SRR10055187
	SRR10055188
	SRR10055189
	SRR10055190
	SRR10055191
	SRR10055194
	SRR10055196
	SRR10055197
	SRR10055198
	SRR10055199
	SRR10055200
	SRR10055201
	SRR10055202
	SRR10055203
	SRR10055204
	SRR10055206
	SRR10055207
	SRR10055208
	SRR10055209
	SRR10055210
	SRR10055211
	SRR10055212
	SRR10055213
	SRR10055214
	SRR10055215
	SRR10055216
	SRR10055217
	SRR10055218
	SRR10055219
	SRR10055221
	SRR10055222
	SRR10055223
	SRR10055224
	SRR10055225
	SRR10055226
	SRR10055228
	SRR10055229
	SRR10055230
	SRR10055231
	SRR10055232
	SRR10055236
	SRR11625411
	SRR11637993
	SRR11640395
	SRR11647856
	SRR11649676
	SRR11654235
	SRR11658994
	SRR11659726
	SRR11665914
	SRR11668399
	SRR11711132
	SRR11722087
	SRR11729941
	SRR11742810
	SRR11744605
	SRR11744704
	SRR11745184
	SRR11745230
	SRR11746805
	SRR11747770
	SRR11773638
	SRR11775825
	SRR11777740
	SRR11780128
	SRR11780512
	SRR11780662
	SRR11802589
	SRR11803984
	SRR11861506
	SRR11862157
	SRR11871334
	SRR11879878
	SRR11880654
	SRR11881496
	SRR11883556
	SRR11885031
	SRR12161711
	SRR12165042
	SRR12168508
	SRR12168699
	SRR12169215
	SRR12170585
	SRR12170707
	SRR12170781
	SRR12171173
	SRR12171313
	SRR12173003
	SRR12174541
	SRR12179650
	SRR12180931
	SRR12432488
	SRR14055792
	SRR14066184
	SRR14066185
	SRR14066186
	SRR14066187
	SRR14066188
	SRR14066189
	SRR14066190
	SRR14066191
	SRR14066192
	SRR14066193
	SRR14066194
	SRR14066195
	SRR14066196
	SRR14066197
	SRR18329090
	SRR23647780
	SRR23649183
	SRR23649184
	SRR23649185
	SRR23649186
	SRR23649187
	SRR23649188
	SRR23651148
	SRR23651149
	SRR23651150
	SRR23651151
	SRR23651152
	SRR23651153
	SRR23675064
	SRR23675065
	SRR23675066
	SRR23675067
	SRR23675068
	SRR23675069
	SRR23675070
	SRR23675071
	SRR23675072
	SRR23681993
	SRR23681994
	SRR23681995
	SRR23681996
	SRR23681997
	SRR23684821
	SRR23684822
	SRR23684823
	SRR23684824
	SRR23684825
	SRR23684826
	SRR3692915
	SRR3692989
	SRR3692994
	SRR3692996
	SRR3692997
	SRR3692998
	SRR3693000
	SRR3693009
	SRR3693010
	SRR3693011
	SRR3693012
	SRR3693014
	SRR3693015
	SRR3693016
	SRR3693017
	SRR3693019
	SRR3693020
	SRR3693021
	SRR3693022
	SRR3693052
	SRR3693108
	SRR3693141
	SRR3693372
	SRR3693374
	SRR3693381
	SRR3693382
	SRR3693384
	SRR3693386
	SRR3693387
	SRR3693401
	SRR3693402
	SRR3693403

## Sheet: Table_S9
sample_id	overlapping_reads	GTDB_DB		Arthropod_DB						Plant_DB		Unclassified		total_reads_sequenced_Mreads
		reads_gtdb	reads_gtdb_percentage	reads_arthropod	reads_arthropod_percentage	unique_minimisers_arthropod_SPECIES	unique_minimisers_arthropod_SPECIES_percentage	unique_minimisers_arthropod_GENUS	unique_minimisers_arthropod_GENUS_percentage	reads_plant	reads_plant_percentage	reads_unclassified	reads_unclassified_percentage
North_1	16029732	1901318	11.86	9557722	59.62	6620486	69.27	302190	3.16	691428	4.31	3879264	24.2	68.74
North_2	17890022	1989660	11.12	11304184	63.19	8356654	73.93	562996	4.98	685556	3.83	3910622	21.86	71.68
North_3	11501479	950198	8.26	7538012	65.54	5562589	73.79	427406	5.67	392465	3.41	2620804	22.79	58.97
North_4	20328344	1890696	9.3	12724523	62.59	8799638	69.15	361513	2.84	762878	3.75	4950247	24.35	71.97
North_5	13311908	1405499	10.56	7772421	58.39	5541612	71.3	204445	2.63	436820	3.28	3697168	27.77	56.53
North_6	16260840	1757407	10.81	10872271	66.86	7809614	71.83	336449	3.09	456026	2.8	3175136	19.53	54.85
Central_7	19139239	2030074	10.61	11631290	60.77	8158214	70.14	357657	3.07	735805	3.84	4742070	24.78	66.36
Central_8	22972495	1803014	7.85	14584086	63.48	10880095	74.6	502020	3.44	942085	4.1	5643310	24.57	111.55
Central_9	16549993	2160038	13.05	9670979	58.43	6694242	69.22	496008	5.13	476231	2.88	4242745	25.64	65.44
South_10	12767144	1069058	8.37	8261351	64.71	6609462	80	483983	5.86	442901	3.47	2993834	23.45	66.83
South_11	17869684	1931020	10.81	11890319	66.54	8993491	75.64	305157	2.57	485246	2.72	3563099	19.94	66.39
South_12	22050352	2091403	9.48	13419186	60.86	10486817	78.15	348525	2.6	988995	4.49	5550768	25.17	70.05
South_13	16813161	1407762	8.37	11813384	70.26	9073545	76.81	534853	4.53	481717	2.87	3110298	18.5	57.05
South_14	12666067	1211042	9.56	9001218	71.07	7378209	81.97	101226	1.12	289046	2.28	2164761	17.09	43
South_15	26746072	2672592	9.99	19860826	74.26	16839207	84.79	840437	4.23	555527	2.08	3657127	13.67	81.34
South_16	17861925	1660125	9.29	12590020	70.49	9758431	77.51	490552	3.9	509346	2.85	3102434	17.37	66.21
South_17	16563691	1528348	9.23	11380509	68.71	8360117	73.46	272956	2.4	577176	3.48	3077658	18.58	58.28
South_18	19795094	2233279	11.28	13150843	66.43	9106266	69.24	343612	2.61	629245	3.18	3781727	19.1	64.34
South_19	13919519	1243622	8.93	9977599	71.68	7717301	77.35	440799	4.42	318120	2.29	2380178	17.1	53.26
South_20	19269531	1514795	7.86	13532789	70.23	10999073	81.28	389441	2.88	452199	2.35	3769748	19.56	72.49
South_21	16577781	1569916	9.47	11870331	71.6	8769973	73.88	298816	2.52	540996	3.26	2596538	15.66	68.84
South_22	17539697	1066612	6.08	10714157	61.09	7466323	69.69	249158	2.33	1042014	5.94	4716914	26.89	77.76
South_23	15606022	1026415	6.58	12194428	78.14	8438066	69.2	755168	6.19	335004	2.15	2050175	13.14	60.51
South_24	17599460	1799953	10.23	13682863	77.75	11657057	85.19	362300	2.65	282530	1.61	1834114	10.42	65.89
South_25	13424320	1312680	9.78	10986754	81.84	9895795	90.07	271986	2.48	171839	1.28	953047	7.1	63.77
South_26	19302406	1829334	9.48	14201198	73.57	11215389	78.97	553388	3.9	499850	2.59	2772024	14.36	66.82
South_27	16298575	1448023	8.88	10966734	67.29	8285997	75.56	471699	4.3	456223	2.8	3427595	21.03	69.51
South_28	20770216	4445797	21.4	11292991	54.37	8251465	73.07	334036	2.96	526942	2.54	4504486	21.69	73.34
South_29	13859095	1428760	10.31	11356472	81.94	10237034	90.14	317475	2.8	154404	1.11	919459	6.63	59.15
South_30	22551967	1934373	8.58	16056151	71.2	12617005	78.58	395189	2.46	666061	2.95	3895382	17.27	72.7
South_31	17925775	1710659	9.54	14301521	79.78	12458544	87.11	398962	2.79	248188	1.38	1665407	9.29	67.48
South_32	12804545	973946	7.61	9115446	71.19	6875280	75.42	306052	3.36	357680	2.79	2357473	18.41	56.78
South_33	20539771	1569885	7.64	15787290	76.86	12748403	80.75	634485	4.02	407650	1.98	2774946	13.51	82.45
South_34	18377519	1484730	8.08	14677847	79.87	12031713	81.97	839084	5.72	307915	1.68	1907027	10.38	64.76
South_35	19649052	1865392	9.49	14835855	75.5	11788900	79.46	363251	2.45	340246	1.73	2607559	13.27	74.95
South_36	14545179	1178219	8.1	10753850	73.93	8525496	79.28	415413	3.86	320572	2.2	2292538	15.76	62.77
South_37	23100264	1536722	6.65	16509522	71.47	11547472	69.94	922655	5.59	867930	3.76	4186090	18.12	81.16
South_38	12301769	824740	6.7	8219614	66.82	6703361	81.55	150030	1.83	421649	3.43	2835766	23.05	59.46
South_39	29880605	2347378	7.86	18739537	62.71	13536476	72.23	579413	3.09	1106297	3.7	7687393	25.73	93.8
South_40	27291340	2356918	8.64	18490209	67.75	14186928	76.73	702363	3.8	760873	2.79	5683340	20.82	82.41

[truncated: 5 more sheets: Table_S10, Table_S11, Table_S12, Table_S13, Table_S14]
